# Supplementary material for: Evidence map of Tai Chi interventions for older adults
Source: Front Public Health. 2026 Jul 2;14:1820294. doi: 10.3389/fpubh.2026.1820294 (PMC13372770; doi:10.3389/fpubh.2026.1820294)
Supplement: Supplementary file 4 [file Table_2.xlsx]

## Sheet: Final
							Intervention details
Number	Title	Total population	Age range / age	Genders	Population description	Setting (local)	Duration days/weeks/months/year	Weekly frequency	Minutes/hours per day or week	Tai Chi Style	Outcomes Group	Outcomes	Effects	Adverse event available	Adverse event	Journal	Quality assessment AMSTAR	Type of Review	Study Design	Study Focus	Focus Country	Publication Country	Publication Year	Citation	Full Text Link	Primary Studies
1	The effectiveness of Tai Chi in improving balance in the elderly: an evidence-based review	n 465	60 + years	Unclear	Older adults with chronic disease	Rehabilitation unit and long-term care centers	4 to 24 weeks	2 to 5 x per week	15 to 90 min	Tai Chi Unspecified	Physical Indicators	Balance	Positive	Adverse event not avaliable		Journal of Geriatric Physical Therapy	Critically low	Systematic Review	Quantitative Studies + Qualitative Studies	Effectiveness	China, Hong Kong, Korea, Germany, Spain, Iran, United States	United States	2003	Komagata S, Newton R. The effectiveness of Tai Chi in improving balance in the elderly: an evidence-based review. Jornal de Fisioterapia Geriátrica. 2003; 26 (2), 9-16. doi: 10.1519/00139143-200308000-00002		Hong et al., 2000 Hain et al., 1999 Ross et al., 1999 Shih., 1997 Jacobson et al., 1997 Wolf et al., 1997 Schaller, 1996 Wolfson et al.,1996 Province et al.,1995 Judge et al., 1993 Tse & Bailey, 1992
2	Evaluation of the effectiveness of Tai Chi to improve balance and prevent falls in the elderly population - a review.	Not inform	62 to 92 years	majority men	Faller older adults	Not inform	8 to 24 weeks	1 to 3 x per week	Not inform	Yang style	Physical Indicators	Balance	Positive	Adverse event not avaliable		Journal of de American Geriatrics Society	Critically low	Systematic Review	Clinical Trial + Observational Studies	Effectiveness	United States	United States	2002	Wu G. Evaluation of the effectiveness of Tai Chi for improving balance and preventing falls in the older population--a review. J Am Geriatr Soc. 2002 Apr;50(4):746-54. doi: 10.1046/j.1532-5415.2002.50173.x. PMID: 11982679.		Judge et al., 1993 Wolf et al., 1996 Schaller, 1996 Wolf et al., 1997 Jacobson et al., 1997 Kutner et al., 1997 Forrest, 1997 Shih, 1997 Ross et al., 1999 Hain et al., 1999 Hartman et al., 2000 Tse and Bailey, 1992 Hong et al., 2000 Lin et al., 2000 Koh, 1982 Wolfson et al., 1996
											Physical Indicators	Risk of fall	Positive
3	The efficacy of Tai Chi Chuan in the elderly: a systematic review	n 505	63 to 96 years	Unclear	Healthy older adults	Community	10 weeks to 1 year	1 to 5 x per week	60 min	Yang style	Physical Indicators	Risk of fall	Positive	Adverse event not avaliable		Family Practice	Critically low	Systematic Review	Clinical Trial + Observational Studies	Effectiveness	Not inform	England	2004	Verhagen AP, Immink M, van der Meulen A, Bierma-Zeinstra SM. The efficacy of Tai Chi Chuan in older adults: a systematic review. Fam Pract. 2004 Feb;21(1):107-13. doi: 10.1093/fampra/cmh122.
											Physical Indicators	Blood pressure	Positive
4	The effect of Chinese martial arts Tai Chi Chuan on prevention of osteoporosis: A systematic review.	n 1222	61 to 68 years	majority women	Postmenopausal women, Inactive persons, older adults, obese women, women with osteoarthritis	Not inform	~ 12 months	Not inform	185 hours per year	Tai Chi Unspecified	Physical Indicators	Osteopenia	Positive	Adverse event not avaliable		J Orthop Translat.	High	Systematic Review	RCT	Effectiveness	China	Netherlands	2018	Chow TH, Lee BY, Ang ABF, Cheung VYK, Ho MMC, Takemura S. The effect of Chinese martial arts Tai Chi Chuan on prevention of osteoporosis: A systematic review. J Orthop Translat. 2017 Jun 26;12:74-84. doi: 10.1016/j.jot.2017.06.001. PMID: 29662781; PMCID: PMC5866477.	https://pmc.ncbi.nlm.nih.gov/articles/PMC5866477/
5	Effects of tai chi on lower-limb myodynamia in the elderly people: a meta-analysis.	n 163	60 to 70 years	majority women	Healthy older adults	Community	12 to 20 weeks	3 to 7 x per week	50 min to 1 hour	Tai Chi Unspecified	Physical Indicators	Muscle strength	Positive	Adverse event not avaliable		Journal of Traditional Chinese Medicine	Critically low	Meta-analyses	RCT + Non RCT	Effectiveness	China	China	2011	Liu B, Liu ZH, Zhu HE, Mo JC, Cheng DH. Effects of tai chi on lower-limb myodynamia in the elderly people: a meta-analysis. J Tradit Chin Med. 2011 Jun;31(2):141-6. doi: 10.1016/s0254-6272(11)60029-0.	https://pubmed.ncbi.nlm.nih.gov/21977816/
6	The impact of Tai Chi exercise on coronary heart disease: a systematic review.	Not inform	67 to 76 years	Unclear	Older adults with heart disease	Not inform	Not inform	3 x per week	60 min	Yang style	Chronic Diseases	Coronary heart disease	Positive	No adverse event	None	J Am Acad Nurse Pract	Critically low	Systematic Review	RCT + Non RCT	Effectiveness	United States	United States	2011	Dalusung-Angosta A. The impact of Tai Chi exercise on coronary heart disease: a systematic review. J Am Acad Nurse Pract. 2011 Jul;23(7):376-81. doi: 10.1111/j.1745-7599.2011.00597.x.
7	A systematic review to determine the effectiveness of Tai Chi in reducing falls and fear of falling in older adults.	n 1146	70 to 84 years	majority women	Older adults with risk of falling	Not inform	12 to 37 weeks	3 x per week	1 hour to 90 min	Yang style	Physical Indicators	Balance	Positive	Adverse event not avaliable		Database of Abstracts of Reviews of Effects (DARE): Quality-assessed Reviews - Centre for Reviews and Dissemination (UK)	Critically low	Systematic Review	RCT	Effectiveness	Not inform	United States	2008	Harling A, Simpson JP. A systematic review to determine the effectiveness of Tai Chi in reducing falls and fear of falling in older adults. Physical Therapy Reviews. 2008 13(4), 237–248. https://doi.org/10.1179/174328808X309241
8	The effect of Tai Chi exercise on motor function and sleep quality in patients with stroke: A meta-analysis.	n 1209	60 to 72 years	Unclear	Older adults with stroke	Not inform	not inform	Not inform	Not inform	Yang style	Physical Indicators	Physical function	Potential positive	No adverse event	None	International journal of nursing sciences	High	Systematic Review	RCT	Effectiveness	United Kingdom	China	2017	Li Y, Zhang Y, Cui C, Liu Y, Lei M, Liu T, Meng L, Jin C. The effect of Tai Chi exercise on motor function and sleep quality in patients with stroke: A meta-analysis. Int J Nurs Sci. 2017 Jul 5;4(3):314-321. doi: 10.1016/j.ijnss.2017.06.001.	https://pmc.ncbi.nlm.nih.gov/articles/PMC6626210/
											Physical Indicators	Balance	Potential positive
											Well-being and Quality of Life	Activity of daily living	Potential positive
9	Effects of Dance and of Tai Chi on Functional Mobility, Balance, and Agility in Parkinson Disease A Systematic Review and Meta-analysis.	Not inform	Not inform	Unclear	Older adults with Parkinson's disease	Not inform	2 weeks to 12 months	Not inform	Not inform	Tai Chi Unspecified	Physical Indicators	Mobility	Positive	No adverse event	None	Topics in Geriatric Rehabilitation	High	Systematic Review	RCT + Non RCT	Effectiveness	United States	Brazil	2017	Mazzarin, Camila Monteiro BS; Valderramas, Silvia Regina PhD; de Paula Ferreira, Manoela MD; Tiepolo, Eleonora BS; Guérios, Lara PhD; Parisotto, Daniele MD; Israel, Vera Lúcia PhD. Effects of Dance and of Tai Chi on Functional Mobility, Balance, and Agility in Parkinson Disease: A Systematic Review and Meta-analysis. Topics in Geriatric Rehabilitation 33(4):p 262-272, October/December 2017. doi: …
											Physical Indicators	Balance	No effect
											Physical Indicators	Agility	No effect
10	A systematic review of the effectiveness of Tai Chi on fall reduction among the elderly.	n 1972	60 + years	majority women	Population description is unclear	Community and long-term care centers	6 to 12 months	3 x per week	15 to 60 min	Yang style	Physical Indicators	Risk of fall	Potential positive	Adverse event not avaliable		Archives of Gerontology and Geriatrics	Critically low	Systematic Review	RCT	Effectiveness	Malaysia	Netherlands	2009	Low S, Ang LW, Goh KS, Chew SK. A systematic review of the effectiveness of Tai Chi on fall reduction among the elderly. Arch Gerontol Geriatr. 2009 May-Jun;48(3):325-31. doi: 10.1016/j.archger.2008.02.018.
11	Tai chi for lowering resting blood pressure in the elderly: a systematic review.	n 630	60 to 97 years	Unclear	Older adults with hypertension	Not inform	6 to 52 weeks	2 to 3 x per week	60 min	Yang style	Chronic Diseases	Hypertension	Inconclusive	Adverse event not avaliable		Journal of evaluation in clinical practice	Critically low	Systematic Review	Non RTC	Effectiveness	Not inform	England	2010	Lee MS, Lee EN, Kim JI, Ernst E. Tai chi for lowering resting blood pressure in the elderly: a systematic review. Journal of evaluation in clinical practice. 2010 16(4), 818-824. doi: 10.1111/j.1365-2753.2009.01210.x
											Physical Indicators	Mobility	Potential positive
12	The effects of Tai Chi on body balance in elderly people--a review of studies from the early 21st century.	Not inform	66 to 84 years	Unclear	Population description is unclear	Not inform	6 to 12 weeks	1 to 7 x per week	Not inform	Tai Chi Unspecified	Physical Indicators	Balance	Potential positive	Adverse event not avaliable		The American Journal of Chinese Medicine	Critically low	Systematic Review	Clinical Trial + Observational Studies	Effectiveness	Singapore	Poland	2010	Maciaszek J, Osiński W. The effects of Tai Chi on body balance in elderly people--a review of studies from the early 21st century. Am J Chin Med. 2010;38(2):219-29. doi: 10.1142/S0192415X10007798.		Wong et al., 2001 Tsang and Hui-Chan, 2003 Wolfet al., 2003 Liet al., 2004 Tsang, 2004 Tsang et al., 2004 Choi et al., 2005 Liet al., 2005 Tsang, 2005 Faber et al., 2006 Lynn et al., 2006 Nnodim et al., 2006 Zhang et al., 2006 Chen et al., 2007 Li et al., 2007 Maciaszek et al., 2007 Woo et al., 2007 Li et al., 2008 Pereira et al., 2008
											Physical Indicators	Physical function	Potential positive
											Physical Indicators	Agility	Potential positive
											Physical Indicators	Risk of fall	Potential positive
13	Tai chi as a balance improvement exercise for older adults: a systematic review.	Not inform	Not inform	Unclear	Population description is unclear	Community and long-term care centers	10 to 52 weeks	3 to 6 x per week	30 to 90 min	Yang style	Physical Indicators	Balance	Positive	Adverse event not avaliable		Journal of Geriatric Physical Therapy	Critically low	Systematic Review	Clinical Trial + Observational Studies	Effectiveness	United States	United States	2010	Liu H, Frank A. Tai chi as a balance improvement exercise for older adults: a systematic review. J Geriatr Phys Ther. 2010 Jul-Sep;33(3):103-9. PMID: 21155504.		Gatts and Woollacott, 2007 Audette et al., 2006 Choi et al., 2005 Faber et al., 2006 Li et al., 2004 Lin et al., 2006 Maciaszek et al., 2007 Nnodim et al., 2006 Richerson and Rosendale, 2007 Sattin et al., 2005 Taggart, 2002 Tsang and Hui-Chan, 2004 Voukelatos et al., 2007 Wolf et al., 2003 Wu and Keyes, 2006 Zhang et al., 2006 Woo et al., 2007 Nowalk et al., 2001
											Physical Indicators	Physical function	Positive
											Physical Indicators	Mobility	Positive
											Physical Indicators	Risk of fall	Positive
14	The Effect of Tai Chi on Cardiorespiratory Fitness for Coronary Disease Rehabilitation: A Systematic Review and Meta-Analysis	n 291	60 to 68 years	Unclear	Older adults with coronary heart disease	Not inform	12 weeks to 1 year	3 x per week	1 hour	Yang style	Physical Indicators	Blood pressure	Positive	Adverse event	cases of dyspnea, muscle pain, fatigue.	Front Physiol.	Low	Systematic Review and Meta-analyses	RCT + Non RCT	Effectiveness	China, Taiwan, Brazil	Switzerland	2017	Yang YL, Wang YH, Wang SR, Shi PS, Wang C. The Effect of Tai Chi on Cardiorespiratory Fitness for Coronary Disease Rehabilitation: A Systematic Review and Meta-Analysis. Front Physiol. 2018 Jan 4;8:1091. doi: 10.3389/fphys.2017.01091.	https://pubmed.ncbi.nlm.nih.gov/29354065/
15	Systematic review and meta-analysis: Tai Chi for preventing falls in older adults.	n 3824	64 to 85 years	Unclear	Older adults prefrail, frail, postmenopause, post stroke	Not inform	1 to 6 months	1 to 3 x per week	30 to 60 min	Yang style	Physical Indicators	Risk of fall	Positive	Adverse event not avaliable		BMJ Open	Critically low	Systematic Review	RCT	Effectiveness	United Kingdom	China	2017	Huang ZG, Feng YH, Li YH, Lv CS. Systematic review and meta-analysis: Tai Chi for preventing falls in older adults. BMJ Open. 2017 Feb 6;7(2):e013661. doi: 10.1136/bmjopen-2016-013661.	https://pubmed.ncbi.nlm.nih.gov/28167744/
16	The effects of Tai Chi on physical function and well-being among persons with Parkinson's Disease: A systematic review.	n 548	63 to 78 years	Women and Men	Older adults with Parkinson's disease	Not inform	8 to 24 weeks	Not inform	Not inform	Yang style	Physical Indicators	Balance	Positive	Adverse event not avaliable		Journal of Bodywork e Movement Therapies	Critically low	Systematic Review	RCT	Effectiveness	United States, Korea, China	United States	2017	Ćwiękała-Lewis KJ, Gallek M, Taylor-Piliae RE. The effects of Tai Chi on physical function and well-being among persons with Parkinson's Disease: A systematic review. J Bodyw Mov Ther. 2017 Apr;21(2):414-421. doi: 10.1016/j.jbmt.2016.06.007.		Amano et al., 2013 Choi et al., 2013 Gao et al., 2014 Hackney and Earhart, 2008 Hackney and Earhart, 2009 Li et al., 2012 Li et al., 2014 Nocera et al., 2013 Cheon et al., 2013 Kim et al., 2011 Kim et al., 2014 Li et al., 2007
											Physical Indicators	Mobility	Positive
											Physical Indicators	Physical function	Potential positive
											Physical Indicators	Balance	Positive
											Physical Indicators	Aerobic capacity	Potential positive
											Well-being and Quality of Life	Well being	Positive
17	The Effect of Taichi Practice on Attenuating Bone Mineral Density Loss: A Systematic Review and Meta-Analysis of Randomized Controlled Trials.	n 1604	52 to 78 years	majority women	Perimenopausal and postmenopausal older women	Not inform	12 weeks to 12 months	2 to 7 x per week	45 to 90 min	Yang style	Physical Indicators	Osteopenia	Positive	Adverse event not avaliable		Int J Environ Res Public Health.	Low	Systematic Review	RCT	Effectiveness	China	China	2017	Zou L, Wang C, Chen K, Shu Y, Chen X, Luo L, Zhao X. The Effect of Taichi Practice on Attenuating Bone Mineral Density Loss: A Systematic Review and Meta-Analysis of Randomized Controlled Trials. Int J Environ Res Public Health. 2017 Sep 1;14(9):1000. doi: 10.3390/ijerph14091000.	https://pmc.ncbi.nlm.nih.gov/articles/PMC5615537/
18	Tai Chi for Risk of Falls. A Meta-analysis.	n 3801	56 to 98 years	Unclear	Older adults with risk of falling	Not inform	12 to 26 weeks	Not inform	Not inform	Tai Chi Unspecified	Physical Indicators	Risk of fall	Positive	No adverse event	None	Journal of The American Geriatrics Society	Critically low	Systematic Review	RCT	Effectiveness	Spain	United States	2017	Lomas-Vega R, Obrero-Gaitán E, Molina-Ortega FJ, Del-Pino-Casado R. Tai Chi for Risk of Falls. A Meta-analysis. J Am Geriatr Soc. 2017 Sep;65(9):2037-2043. doi: 10.1111/jgs.15008.
19	Interventions for addressing low balance confidence in older adults: a systematic review and meta-analysis.	n 468	70 to 90 years	majority men	Faller older adults	Not inform	4 to 48 weeks	2 to 4 x per week	20 min to 1 hour	Tai Chi Unspecified	Physical Indicators	Balance	Positive	Adverse event not avaliable		Age and ageing	Critically low	Meta-analyses	RCT	Effectiveness	United Kingdom	Israel	2011	Rand D, Miller WC, Yiu J, Eng JJ. Interventions for addressing low balance confidence in older adults: a systematic review and meta-analysis. Age Ageing. 2011 May;40(3):297-306. doi: 10.1093/ageing/afr037.	https://pubmed.ncbi.nlm.nih.gov/21508204/	McCormack, 2004 Li, 2005 Sattin, 2005 Zhang, 2006 Logghe, 2009
20	Tai chi and reduction of depressive symptoms for older adults: a meta-analysis of randomized trials.	n 253	65 to 85 years	majority women	Older adults with depression	Not inform	not inform	Not inform	Not inform	Tai Chi Unspecified	Psychological and Behavioral Indicators	Depression	Potential positive	No adverse event	None	Geriatrics & Gerentology International	Low	Meta-analyses	RCT	Effectiveness	Japan	United States	2013	Chi I, Jordan-Marsh M, Guo M, Xie B, Bai Z. Tai chi and reduction of depressive symptoms for older adults: a meta-analysis of randomized trials. Geriatr Gerontol Int. 2013 Jan;13(1):3-12. doi: 10.1111/j.1447-0594.2012.00882.x.
21	Efficacy of Tai Chi on pain, stiffness and function in patients with osteoarthritis: a meta-analysis.	n 348	62 to 70 years	majority women	Older adults with osteoarthritis	Not inform	8 to 24 weeks	1 to 3 x per week	40 to 60 min	Tai Chi Unspecified	Chronic Diseases	Rheumatoid arthritis	Potential positive	No adverse event	None	PLOS ONE	Low	Meta-analyses	RCT	Effectiveness	China	United States	2013	Yan JH, Gu WJ, Sun J, Zhang WX, Li BW, Pan L. Efficacy of Tai Chi on pain, stiffness and function in patients with osteoarthritis: a meta-analysis. PLoS One. 2013 Apr 19;8(4):e61672. doi: 10.1371/journal.pone.0061672.	https://pmc.ncbi.nlm.nih.gov/articles/PMC3631149/
											Physical Indicators	Joint pain	Potential positive
											Physical Indicators	Physical function	Potential positive
											Physical Indicators	Mobility	Potential positive
											Well-being and Quality of Life	General health	Potential positive
22	The effects of Tai Chi exercise on cognitive function in older adults: A meta-analysis	n 891	55 + years	majority women	Older adults with mild cognitive impairment	Not inform	4 to 40 weeks	1 to 3 x per week	Not inform	Tai Chi Unspecified	Psychological and Behavioral Indicators	Global cognitive function	Potential positive	Adverse event not avaliable		Journal of Sport and Health Science	Critically low	Meta-analyses	RCT	Effectiveness	Netherlands	United States	2013	Wu Y, Wang Y, Burgess EO, Wu J. The effects of Tai Chi exercise on cognitive function in older adults: A meta-analysis, Journal of Sport and Health Science. 2013 2(4):193-203. doi: 10.1016/j.jshs.2013.09.001.	https://www.sciencedirect.com/science/article/pii/S2095254613000720	Man et al., 2010 Lam, et al., 2009 Mortimer et al., 2012 Kwok et al., 2011 Lam et al., 2010 Kasai et al., 2010 Matthews and Williams, 2008 Chang et al., 2012
23	Tai Chi for improvement of motor function, balance and gait in Parkinson's disease: a systematic review and meta-analysis.	n 470	63 to 69 years	Unclear	Older adults with Parkinson's disease	Not inform	8 to 31 weeks	2 to 3 x per week	40 to 60 min	Yang style	Physical Indicators	Balance	Positive	Adverse event	ankle sprain, back pain, muscle pain	PloS One	Low	Meta-analyses	RCT + Non RCT	Effectiveness	United States	China	2014	Yang Y, Li XY, Gong L, Zhu YL, Hao YL. Tai Chi for improvement of motor function, balance and gait in Parkinson's disease: a systematic review and meta-analysis. PLoS One. 2014 Jul 21;9(7):e102942. doi: 10.1371/journal.pone.0102942.	https://pubmed.ncbi.nlm.nih.gov/25047456/	Hackney, 2008 Li, 2011 Zhu, 2011 Li, 2012 Amano, 2013 Choi, 2013 Gao, 2014 Cheon, 2013
											Chronic Diseases	Parkinson disease	Potential positive
											Physical Indicators	Physical function	Positive
24	Effect of tai chi on cognitive performance in older adults: systematic review and meta-analysis.	n 2553	60 + years	Unclear	Healthy older adults and with dementia	Community and long-term care centers	not inform	Not inform	Not inform	Tai Chi Unspecified	Psychological and Behavioral Indicators	Global cognitive function	Potential positive	No adverse event	None	Journal of the American Geriatrics Society	Critically low	Meta-analyses	Clinical Trial + Observational Studies	Effectiveness	United States	China	2014	Wayne PM, Walsh JN, Taylor-Piliae RE, Wells RE, Papp KV, Donovan NJ, Yeh GY. Effect of tai chi on cognitive performance in older adults: systematic review and meta-analysis. J Am Geriatr Soc. 2014 Jan;62(1):25-39. doi: 10.1111/jgs.12611.	https://pubmed.ncbi.nlm.nih.gov/24383523/	Nguyen et al., 2012 Mortimer et al., 2012 Lavretsky et al., 2011 Taylor-Piliae et al., 2010 Coubard et al., 2011 Rein-Arndt et al., 2012 Field et al., 2010 Matthews and Williams, 2008 Man et al., 2010 Wu et al., 2010 Chan et al., 2005
25	Efficacy and safety of Tai Chi for Parkinson's disease: a systematic review and meta-analysis of randomized controlled trials.	n 409	60 to 72 years	majority men	Older adults with Parkinson's disease	Not inform	12 to 24 weeks	1 to 3 x per week	30 min to 1 hour	Tai Chi Unspecified	Physical Indicators	Balance	Positive	No adverse event	None	PloS One	Low	Meta-analyses	RCT	Safe and Efficacy	United States	China	2014	Ni X, Liu S, Lu F, Shi X, Guo X. Efficacy and safety of Tai Chi for Parkinson's disease: a systematic review and meta-analysis of randomized controlled trials. PLoS One. 2014 Jun 13;9(6):e99377. doi: 10.1371/journal.pone.0099377.	https://pubmed.ncbi.nlm.nih.gov/24927169/	Choi, 2013 Nocera, 2013 Amano, 2013 Amano, 2013 2 Li, 2012 Li, 2013 Gladfelter, 2011 Zhu, 2011 Li JX, 2011 Hackney ME, 2009 Hackney ME, 2008
											Physical Indicators	Physical function	Positive
											Chronic Diseases	Parkinson disease	Potential positive
26	Effects of Tai Chi on exercise capacity and health-related quality of life in patients with chronic obstructive pulmonary disease: a systematic review and meta-analysis.	n 824	61 to 74 years	Unclear	Older adults with chronic obstructive pulmonary disease COPD	Not inform	12 to 24 weeks	2 to 5 x per week	30 to 60 min	Tai Chi Unspecified	Physical Indicators	Osteopenia	Positive	Adverse event not avaliable		International Journal of Chronic Obstrutive Pulmonary Disease	Low	Meta-analyses	RCT + Non RCT	Effectiveness	United States	China	2014	Wu W, Liu X, Wang L, Wang Z, Hu J, Yan J. Effects of Tai Chi on exercise capacity and health-related quality of life in patients with chronic obstructive pulmonary disease: a systematic review and meta-analysis. Int J Chron Obstruct Pulmon Dis. 2014 Nov 7;9:1253-63. doi: 10.2147/COPD.S70862.	https://pubmed.ncbi.nlm.nih.gov/25404855/
											Physical Indicators	Exercise capacity	Positive
27	Tai Ji Quan as an exercise modality to prevent and manage cardiovascular disease: a review	n 1182	51 to 77 years	majority men	Older adults with heart disease	Not inform	12 to 52 weeks	Not inform	Not inform	Yang style	Well-being and Quality of Life	Prevention of cardiovascular disease	Inconclusive	Adverse event not avaliable		Journal of Sport and Health Science	Critically low	Systematic Review	Clinical Trial + Observational Studies	Safe and Effectiveness	United States	United States	2014	Taylor-Piliae RE. Tai Ji Quan as an exercise modality to prevent and manage cardiovascular disease: a review. Journal of Sport and Health Science 2014 Mar; 3 (1): 43-51. doi.org/10.1016/j.jshs.2013.09.002.	https://www.sciencedirect.com/science/article/pii/S209525461300094X
											Chronic Diseases	Coronary heart disease	Inconclusive
											Physical Indicators	Exercise capacity	Inconclusive
28	Effects of Tai Chi on cognitive function in community-dwelling older adults: a review	Not inform	55 to 90 years	majority women	Older adults with chronic disease	Community	10 weeks to 10 months	1 to 3 x per week	45 min to 1,5 hour	Yang style	Psychological and Behavioral Indicators	Global cognitive function	Potential positive	Adverse event not avaliable		Geriatric Nursing	Critically low	Systematic Review	RCT + Non RCT	Effectiveness	United States	United States	2014	Miller SM, Taylor-Piliae RE. Effects of Tai Chi on cognitive function in community-dwelling older adults: a review. Geriatr Nurs. 2014 Jan-Feb;35(1):9-19. doi: 10.1016/j.gerinurse.2013.10.013.		Hall et al., 2009 Lam et al., 2012 Lavretsky et al., 2011 Nguyen et al., 2012 Taylor-Piliae et a., 2010 Wang et al., 2010 Kasai et al., 2010 Matthews et al., 2008 Reid-Arndt et al., 2012 Chan et al, 2005 Lam et al., 2009 Man et al., 2010
29	The Effect of Tai Chi on Reducing the Risk of Falling: A Systematic Review and Meta-Analysis.	Not inform	50 to 92 years	Unclear	Older adults with Parkinson's disease	Not inform	12 to 48 weeks	1 to 3 x per week	1 hour	Tai Chi Unspecified	Physical Indicators	Risk of fall	Positive	Adverse event not avaliable		The American Journal of Chinese Medicine	Low	Meta-analyses	RCT	Effectiveness	Singapore	Spain	2016	Del-Pino-Casado R, Obrero-Gaitán E, Lomas-Vega R. The Effect of Tai Chi on Reducing the Risk of Falling: A Systematic Review and Meta-Analysis. Am J Chin Med. 2016;44(5):895-906. doi: 10.1142/S0192415X1650049X.
30	The Effects of Tai Chi Chuan on Improving Mind-Body Health for Knee Osteoarthritis Patients: A Systematic Review and Meta-Analysis.	Not inform	61 to 79 years	Unclear	Older adults with osteoarthritis	Not inform	12 weeks to 6 months	1 to 3 x per week	40 to 60 min per day	Yang and Sun style	Chronic Diseases	Rheumatoid arthritis	Positive	Adverse event	knee pain	Evidence-Based Complementary and Alternative Medicine	Critically low	Meta-analyses	RCT + Non RCT	Effectiveness	China	United Kingdom	2016	Chang WD, Chen S, Lee CL, Lin HY, Lai PT. The Effects of Tai Chi Chuan on Improving Mind-Body Health for Knee Osteoarthritis Patients: A Systematic Review and Meta-Analysis. Evid Based Complement Alternat Med. 2016;2016:1813979. doi: 10.1155/2016/1813979.	https://pubmed.ncbi.nlm.nih.gov/27635148/
											Physical Indicators	Physical function	Positive
											Physical Indicators	Mobility	Positive
31	Evaluating Exercise Prescription and Instructional Methods Used in Tai Chi Studies Aimed at Improving Balance in Older Adults: A Systematic Review.	n 3247	60 + years	majority women	Older adults with chronic disease	Not inform	12 to 20 weeks	1 to 3 x per week	20 to 50 min per day	Tai Chi Unspecified	Physical Indicators	Balance	Inconclusive	Adverse event not avaliable		Journal of The American Geriatrics Society	Critically low	Systematic Review	RCT	Effectiveness	United States	United States	2016	Wu Y, MacDonald HV, Pescatello LS. Evaluating Exercise Prescription and Instructional Methods Used in Tai Chi Studies Aimed at Improving Balance in Older Adults: A Systematic Review. J Am Geriatr Soc. 2016 Oct;64(10):2074-2080. doi: 10.1111/jgs.14242.		Audette et al., 2006 Chen et al., 2012 Chyu et al., 2010 Frye et al., 2007 Marjorie, 2006 Hass et al., 2004 Huang et al., 2010 Kim, 2009 Kim, Han, Cho, 2009 Lalard et al., 2010 Li et al., 2005 Li, Xu, Hong, 2008 Logghe et al., 2009 Maciaszek et al., 2007 Maciaszek, 2012 Ni et al., 2014 Pluchino et al., 2012 Song et al., 2014 Song et al., 2003 Taylor et al., 2012 Taylor et al., 2012 2 Taylor-Pilia…
											Physical Indicators	Risk of fall	Inconclusive
32	The effect of Tai Chi on four chronic conditions-cancer, osteoarthritis, heart failure and chronic obstructive pulmonary disease: a systematic review and meta-analyses.	n 1616	60 to 73 years	majority women	Older adults with chronic disease	Not inform	12 weeks	2 to 3 x per week	1 hour per day	Sun style	Chronic Diseases	Coronary heart disease	Potential positive	Adverse event not avaliable		Br J Sports Med	Low	Meta-analyses	RCT + Non RCT	Effectiveness	Canada	England	2016	Chen YW, Hunt MA, Campbell KL, Peill K, Reid WD. The effect of Tai Chi on four chronic conditions-cancer, osteoarthritis, heart failure and chronic obstructive pulmonary disease: a systematic review and meta-analyses. Br J Sports Med. 2016 Apr;50(7):397-407. doi: 10.1136/bjsports-2014-094388.
											Physical Indicators	Joint Pain	Potential positive
											Chronic Diseases	Osteoarthritis	Potential positive
											Physical Indicators	Physical function	Potential positive
											Well-being and Quality of Life	General health	Potential positive
33	Effect of Tai Chi exercise on fall prevention in older adults: systematic review and meta-analysis of randomized controlled trials	n 2850	68 to 84 years	Unclear	Older adults with risk of falling	community	6 to 12 months	3 x per week	Not inform	Tai Chi Unspecified	Physical Indicators	Balance	Positive	Adverse event not avaliable		International Journal of Gerontology	Critically low	Meta-analyses	RCT	Effectiveness	Not inform	China	2016	Hu YN, Chung YJ, Yu HK, Chen YC, Tsai CT, Hu GC. Effect of Tai Chi exercise on fall prevention in older adults: systematic review and meta-analysis of randomized controlled trials. International Journal of Gerontology 2016 Sep; 10 (3): 131-136. doi: 10.1016/j.ijge.2016.06.002	https://www.sciencedirect.com/science/article/pii/S1873959816300746	Taylor, 2012 Tousignant, 2013 Voukelatos, 2007 Faber, 2006 Li, 2005 Wolf, 2003 Nowalk, 2001 Wolf, 1996 Logghe, 2009
											Physical Indicators	Physical function	Positive
											Physical Indicators	Risk of fall	Positive
34	Health benefits of traditional Chinese sports and physical activity for older adults: a systematic review of evidence.	n 15514	50 to 70 years	majority women	Healthy older adults	community	not inform	Not inform	1 hour per week	Tai Chi Unspecified	Chronic Diseases	Hypertension	Positive	No adverse event	None	Journal of Sport and Health Science	Critically low	Systematic Review	Clinical Trial + Observational Studies	Effectiveness	Not inform	Netherlands	2016	Guo Y, Shi H, Yu D, Qiu P. Health benefits of traditional Chinese sports and physical activity for older adults: A systematic review of evidence. J Sport Health Sci. 2016 Sep;5(3):270-280. doi: 10.1016/j.jshs.2016.07.002.	https://pubmed.ncbi.nlm.nih.gov/30356513/
											Chronic Diseases	Osteoporosis	Positive
											Chronic Diseases	Coronary heart disease	Positive
											Chronic Diseases	Obesity	Positive
35	Tai chi chuan for the primary prevention of stroke in middle-aged and elderly adults: a systematic review.	Not inform	30 to 82 years	Unclear	Healthy older adults and older adults with chronic disease	Not inform	1 months	1 to 3 x per week	more than 30 min per day	Tai Chi Unspecified	Well-being and Quality of Life	Prevention of stroke	Potential positive	Adverse event not avaliable		Evidence-based complementary and alternative medicine : eCAM	Low	Systematic Review	RCT + Non RCT	Effectiveness	Not inform	United States	2015	Zheng G, Huang M, Liu F, Li S, Tao J, Chen L. Tai chi chuan for the primary prevention of stroke in middle-aged and elderly adults: a systematic review. Evid Based Complement Alternat Med. 2015;2015:742152. doi: 10.1155/2015/742152.	https://pmc.ncbi.nlm.nih.gov/articles/PMC4345078/
36	Improvement of balance control ability and flexibility in the elderly Tai Chi Chuan (TCC) practitioners: a systematic review and meta-analysis.	n 1088	60 + years	Unclear	Healthy older adults	Not inform	10 weeks to 6 months	Not inform	Not inform	Yang style	Physical Indicators	Balance	Positive	Adverse event not avaliable		Archives of Gerontology and Geriatrics	Critically low	Systematic Review	RCT	Effectiveness	United Kingdom	China	2015	Huang Y, Liu X. Improvement of balance control ability and flexibility in the elderly Tai Chi Chuan (TCC) practitioners: a systematic review and meta-analysis. Arch Gerontol Geriatr. 2015 Mar-Apr;60(2):233-8. doi: 10.1016/j.archger.2014.10.016.		Li, 2007 Tsai, 2013 Gao, 2014 Quigley, 2014 Taylor, 2012 Li, 2005 Tousignant, 2012
											Physical Indicators	Ability	Positive
											Physical Indicators	Flexibility	Positive
37	Effects of t'ai chi on balance: a population-based meta-analysis.	Not inform	60 to 85 years	Unclear	Healthy older adults and older adults with chronic disease	Not inform	3 to 6 months	Not inform	30 to 90 min	Tai Chi Unspecified	Physical Indicators	Balance	Potential positive	Adverse event	Fatigue, pain, fall	Journal of Alternative and Complementary Medicine (NY)	Low	Systematic Review	RCT	Effectiveness	United States	South Korea	2015	Song R, Ahn S, So H, Lee EH, Chung Y, Park M. Effects of t'ai chi on balance: a population-based meta-analysis. J Altern Complement Med. 2015 Mar;21(3):141-51. doi: 10.1089/acm.2014.0056.		Audette, 2006 Au-Yeung, 2009 Chen, 2012 Chyu, 2010 Dechamps, 2010 Faber, 2006 Frye, 2007 Hackney, 2008 Hall, 2009 Hartman, 2000 Hass, 2004 Jones, 2012 Kim, 2009 Lelard, 2010 Li, 2005 Li, 2008 Li, 2012 Liu, 2010 Logghe. 2008 McGibbon, 2004 Song, 2003 Taylor, 2012 Taylor-Piliae, 2010 Taylor-Piliae, 2011 Tousignant, 2012 Tsang, 2007 Voukelatos, 2007 Wallsten, 2006 Wang, 2009 Wolf, 1997 Wolf, 2006 Wo…
38	Tai chi for treating osteopenia and primary osteoporosis: a meta-analysis and trial sequential analysis	n 857	55 to 72 years	majority women	Postmenopausal women	Not inform	24 weeks to 12 months	1 to 5 x per week	30 to 60 min	Tai Chi Unspecified	Physical Indicators	Osteopenia	Positive	Adverse event not avaliable		Clinical Intervention in Aging	Low	Systematic Review	RCT	Effectiveness	China	United Kingdom	2019	Zhang Y, Chai Y, Pan X, Shen H, Wei X, Xie Y. Tai chi for treating osteopenia and primary osteoporosis: a meta-analysis and trial sequential analysis. Clin Interv Aging. 2019 Jan 3;14:91-104. doi: 10.2147/CIA.S187588.	https://pubmed.ncbi.nlm.nih.gov/30655662/
											Physical Indicators	Osteoporotic pain	Positive
39	The effectiveness of Tai Chi for short-term cognitive function improvement in the early stages of dementia in the elderly: a systematic literature review.	Not inform	68 to 82 years	Unclear	Older adults with mild cognitive impairment	community and long-term care centers	8 weeks 12 months	1 to 4 x per week	20 to 60 min	Yang and Sun style	Psychological and Behavioral Indicators	Global cognitive function	Positive	No adverse event	None	Clinical Interventions in Aging	Critically low	Systematic Review	RCT + Non RCT	Effectiveness	United States	Canada	2019	Lim KH, Pysklywec A, Plante M, Demers L. The effectiveness of Tai Chi for short-term cognitive function improvement in the early stages of dementia in the elderly: a systematic literature review. Clin Interv Aging. 2019 May 8;14:827-839. doi: 10.2147/CIA.S202055.	https://pubmed.ncbi.nlm.nih.gov/31190769/	Chan et al., 2016 Chang et al., 2011 Cheng et al 2014 Deschamps et al., 2009 Kasai et al., 2010 Lam et al., 2014 Li et al., 2014 Sungkarat et al., 2017 Tsai et al., 2013
											Psychological and Behavioral Indicators	Memory	Positive
											Psychological and Behavioral Indicators	Visuospatial ability	Positive
40	Impact of Tai Chi Exercise on Balance Disorders: A Systematic Review.	Not inform	55 + years	majority women	Older adults with balance and vestibular disorders	Not inform	3 to 18 weeks	1 to 5 x per week	45 to 90 mon	Yang style	Psychological and Behavioral Indicators	Visuospatial ability	Potential positive	Adverse event not avaliable		American journal of Audiology	Critically low	Systematic Review	Clinical Trial + Observational Studies	Effectiveness	United States	United States	2019	Huang HW, Nicholson N, Thomas S. Impact of Tai Chi Exercise on Balance Disorders: A Systematic Review. Am J Audiol. 2019 Jun 10;28(2):391-404. doi: 10.1044/2018_AJA-18-0115.		Gatts and Woollacott, 2006 Lee et al., 2012 Maciaszek and Osinski, 2012 McGibbon et al., 2005
											Physical Indicators	Balance	Positive
41	Meta-analysis of the intervention effects of tai chi on fasting blood glucose,blood pressure and triglyceride in middle-aged and elderly people	n 3856	60 + years	Unclear	Population description is unclear	Not inform	16 weeks	6 to 7 x per week	30 to 50 min	Yang style	Physical Indicators	Blood pressure	Positive	Adverse event not avaliable		The Aging Male	Low	Systematic Review and Meta-analyses	RCT + Non RCT + Observational Studies	Effectiveness	Not inform	United States	2024	Zhao W, Ju H, Zhu K. Meta-analysis of the intervention effects of tai chi on fasting blood glucose, blood pressure and triglyceride in middle-aged and elderly people. Aging Male. 2024 Dec;27(1):2282977. doi: 10.1080/13685538.2023.2282977.	https://pubmed.ncbi.nlm.nih.gov/38259166/
											Metabolic Indicators	Blood glucose	Positive
											Metabolic Indicators	Triglycerides	Positive
42	The Impact of Mind-Body Exercises on Motor Function, Depressive Symptoms, and Quality of Life in Parkinson's Disease: A Systematic Review and Meta-Analysis	n 1199	52 to 85 years	Unclear	Older adults with Parkinson's disease	Not inform	not inform	2 to 5 x per week	30 to 60 min	Tai Chi Unspecified	Chronic Diseases	Parkinson disease	Positive	Adverse event not avaliable		International journal of environmental research and public health	Low	Systematic Review and Meta-analyses	RCT + Non RCT	Effectiveness	United States, China, South Korea, Germany	United States	2019	Jin X, Wang L, Liu S, Zhu L, Loprinzi PD, Fan X. The Impact of Mind-body Exercises on Motor Function, Depressive Symptoms, and Quality of Life in Parkinson's Disease: A Systematic Review and Meta-analysis. Int J Environ Res Public Health. 2019 Dec 18;17(1):31. doi: 10.3390/ijerph17010031.	https://pubmed.ncbi.nlm.nih.gov/31861456/
43	The efects of diferent meditation exercises on sleep quality in older people: a network meta‑analysis	n 965	62 to 82 years	Unclear	Older adults with sleep disorders	Not inform	not inform	3 x per week	40 to 60 min	Yang style	Well-being and Quality of Life	Sleep quality	Positive	Adverse event not avaliable		European Geriatric Medicine	Low	Systematic Review and Meta-analyses	RCT + Non RCT + Observational Studies	Effectiveness	Not inform	United Kingdom	2024	He B, Zhang L, Zhuang JH, Xu J, Li P, Peng H. The effects of different meditation exercises on sleep quality in older people: a network meta-analysis. Eur Geriatr Med. 2019 Aug;10(4):543-552. doi: 10.1007/s41999-019-00212-1.
44	Functional Fitness in Older Adults	Not inform	67 to 73 years	majority women	Healthy older adults	Community	12 to 16 weeks	2 to 3 x per week	30 to 40 min	Tai Chi Unspecified	Physical Indicators	Muscle strength	Positive	Adverse event not avaliable		Topics in Geriatric Rehabilitation	Low	Systematic Review and Meta-analyses	RCT + Non RCT	Effectiveness	Not inform	United States	2019	Yang YP, Lin HC, Chen KM. Functional Fitness in Older Adults: A Systematic Review and Meta-analysis. Topics in Geriatric Rehabilitation 2019 35(4):p 238-247. doi: 10.1097/TGR.0000000000000241.	https://journals.lww.com/topicsingeriatricrehabilitation/Fulltext/2019/10000/Functional_Fitness_in_Older_Adults__A_Systematic.2.aspx	Lin et al., 2015 Noradechanunt et al., 2017
											Physical Indicators	Flexibility	Positive
											Physical Indicators	Balance	Positive
45	Effects of Meditation and Mind-Body Exercises on Older Adults' Cognitive Performance: A Meta-analysis	n 3551	Not inform	Unclear	Older adults with mild cognitive impairment	Not inform	12 weeks	3 to 7 x per week	45 to 60 min	Tai Chi Unspecified	Physical Indicators	Motor function	Positive	Adverse event not avaliable		The Gerontological Society of America	High	Systematic Review and Meta-analyses	Quantitative Studies + Qualitative Studies	Effectiveness	Not inform	United States	2019	Chan JSY, Deng K, Wu J, Yan JH. Effects of Meditation and Mind-Body Exercises on Older Adults' Cognitive Performance: A Meta-analysis. Gerontologist. 2019 Nov 16;59(6):e782-e790. doi: 10.1093/geront/gnz022.
											Psychological and Behavioral Indicators	Global cognitive function	Positive
46	Tai Chi Interventions Promoting Social Support and Interaction Among Older Adults: a Systematic Review	Not inform	Not inform	Unclear	Older adults with chronic disease	Not inform	12 weeks to 1 year	2 to 3 x per week	Not inform	Yang style	Well-being and Quality of Life	Socialization	Potential positive	Adverse event not avaliable		Res Gerontol Nurs	High	Systematic Review	RCT + Non RCT	Effectiveness	Not inform	United States	2021	Koren Y, Leveille S, You T. Tai Chi Interventions Promoting Social Support and Interaction Among Older Adults: A Systematic Review. Res Gerontol Nurs. 2021 May-Jun;14(3):126-137. doi: 10.3928/19404921-20210325-02.	https://pubmed.ncbi.nlm.nih.gov/34039148/
47	A Meta-Analysis of the Effects of Tai Chi on Glucose and Lipid Metabolism in Middle-Aged and Elderly Diabetic Patients: Evidence from Randomized Controlled Trials	n 517	Not inform	majority women	Older adults with diabetes	Not inform	12 weeks	3 x per week	50 min	Tai Chi Unspecified	Metabolic Indicators	Blood glucose	Positive	Adverse event not avaliable		Evidence-based complementary and alternative medicine : eCAM	Low	Systematic Review and Meta-analyses	RCT	Effectiveness	China, Asutralia	United States	2021	Liu YN, Wang L, Fan X, Liu S, Wu Q, Qian YL. A Meta-Analysis of the Effects of Tai Chi on Glucose and Lipid Metabolism in Middle-Aged and Elderly Diabetic Patients: Evidence from Randomized Controlled Trials. Evid Based Complement Alternat Med. 2021 Mar 22;2021:6699935. doi: 10.1155/2021/6699935.	https://pubmed.ncbi.nlm.nih.gov/33824678/
											Metabolic Indicators	Glycated hemoglobin	Positive
											Metabolic Indicators	Triglycerides	Positive
											Metabolic Indicators	Cholesterol total	Positive
											Metabolic Indicators	LDL Cholesterol	Positive
											Metabolic Indicators	HDL Cholesterol	No effect
48	Effects of Tai Chi Exercise on Reducing Falls and Improving Balance Performance in Parkinson's Disease: A Meta-Analysis	n 355	40 to 85 years	Unclear	Older adults with Parkinson's disease	Not inform	4 to 24 weeks	2 to 3 x per week	60 min	Tai Chi Unspecified	Physical Indicators	Motor function	Positive	Adverse event not avaliable		Parkinson's Disease	High	Meta-analyses	RCT	Effectiveness	Not inform	United Kingdom	2019	Liu HH, Yeh NC, Wu YF, Yang YR, Wang RY, Cheng FY. Effects of Tai Chi Exercise on Reducing Falls and Improving Balance Performance in Parkinson's Disease: A Meta-Analysis. Parkinsons Dis. 2019 Feb 21;2019:9626934. doi: 10.1155/2019/9626934. PMID: 30918623; PMCID: PMC6409066.	https://pubmed.ncbi.nlm.nih.gov/30918623/	Choi et al., 2013 Gao et al., 2014 Hackney and Earhart, 2008 Li et al., 2012 Zhu et al., 2011
											Physical Indicators	Balance	Positive
											Physical Indicators	Risk of fall	Positive
49	Meta-Analysis of Elderly Lower Body Strength: Different Effects of Tai Chi Exercise on the Knee Joint-Related Muscle Groups	n 1995	Not inform	Unclear	Older adutls with lower body strength	Community	6 weeks	2 to 4 x per week	60 min	Yang and Sun style	Physical Indicators	Muscle strength	Positive	Adverse event not avaliable		Evidence-based complementary and alternative medicine : eCAM	High	Systematic Review and Meta-analyses	RCT	Effectiveness	Not inform	United States	2021	Yang Y, Li JH, Xu NJ, Yang WY, Liu J. Meta-Analysis of Elderly Lower Body Strength: Different Effects of Tai Chi Exercise on the Knee Joint-Related Muscle Groups. Evid Based Complement Alternat Med. 2021 Dec 22;2021:8628182. doi: 10.1155/2021/8628182.	https://pubmed.ncbi.nlm.nih.gov/34976101/
50	Efficacy of Tai Chi on lower limb function of Parkinson's disease patients: A systematic review and meta-analysis	n 532	60 to 69 years	Unclear	Older adults with Parkinson's disease	Not inform	16 weeks to 12 months	2 to 3 x per week	40 to 60 min	Tai Chi Unspecified	Physical Indicators	Motor function	Positive	Adverse event not avaliable		Frontiers in Aging Neuroscience	Moderate	Systematic Review and Meta-analyses	RCT	Effectiveness	United States, China	United States	2023	Zhu PA, Lu QQ, Li ZL, Hu RL, Xu S, Brodersen L, Liu YX, Liu H, Bao X. Efficacy of Tai Chi on lower limb function of Parkinson's disease patients: A systematic review and meta-analysis. Front Aging Neurosci. 2023 Feb 1;15:1096417. doi: 10.3389/fnagi.2023.1096417.	https://pubmed.ncbi.nlm.nih.gov/36819715/	Amano et al., 2013 Choi et al., 2013 Hackney and Earhart, 2008 Li et al., 2012 Vergara-Diaz et al., 2018 Li et al., 2022 Zhu et al., 2011 Li et al., 2017 Ji et al., 2016 Guan et al., 2018
											Physical Indicators	Balance	Positive
51	Effectiveness of Tai Chi exercise on fear of falling and balance in older adults: A meta-analysis	Not inform	Not inform	Unclear	Faller older adults	community and long-term care centers	8 to 24 weeks	1 to 4 x per week	20 to 60 min	Yang style	Physical Indicators	Balance	Positive	Adverse event not avaliable		Geriatric Nursing	High	Systematic review and Meta-analyses	RCT	Effectiveness	France, Vietnam, Iran, China, United States, Netherlands	United States	2023	Zhang W, Sun J, Feng X, Zhang H, Zhang Y, Zhao M. Effectiveness of Tai Chi exercise on fear of falling and balance in older adults: A meta-analysis. Geriatr Nurs. 2023 May-Jun;51:194-201. doi: 10.1016/j.gerinurse.2023.03.019.
											Psychological and Behavioral Indicators	Fear of fall	Positive					Systematic review and Meta-analyses
											Physical Indicators	Risk of fall	Positive
52	Effects of Tai Chi Chuan on the Physical and Mental Health of the Elderly: A Systematic Review	Not inform	60 to 80 years	Unclear	Population description is unclear	Not inform	not inform	3 x per week	50 min	Tai Chi 24 forms Unspecified	Well-being and Quality of Life	Post-COVID-19 syndrome	Potential positive	Adverse event not avaliable		PAAH	Critically low	Systematic Review	RCT + Non RCT + Observational Studies	Effectiveness	Not inform	United States	2021	Xianjian C, Datao X. Effects of Tai Chi Chuan on the Physical and Mental Health of the Elderly: A Systematic Review. Physical Activity and Health. 2021 5(1): 21–27. doi: 10.5334/paah.70.	https://paahjournal.com/articles/10.5334/paah.70
53	Effects of Tai Chi Chuan on Cognitive Function in Older Adults with Cognitive Impairment: A Systematic and Meta-Analytic Review	n 1970	66 to 82 years	majority women	Older adutls with cognitive impairment (with or not dementia)	Not inform	24 weeks	3 x per week	30 to 60 min	Yang style	Psychological and Behavioral Indicators	Global cognitive function	Positive	Adverse event not avaliable		Evidence-based complementary and alternative medicine : eCAM	High	Systematic Review and Meta-analyses	RCT + Non RCT	Effectiveness	United States, Vietnam, Thailand, France, United Kingdom	United States	2020	Cai Z, Jiang W, Yin J, Chen Z, Wang J, Wang X. Effects of Tai Chi Chuan on Cognitive Function in Older Adults with Cognitive Impairment: A Systematic and Meta-Analytic Review. Evid Based Complement Alternat Med. 2020 Dec 28;2020:6683302. doi: 10.1155/2020/6683302.	https://pubmed.ncbi.nlm.nih.gov/33424991/	Bao, 2019 Chan et al., 2016 Cheng et al., 2014 Deschamps et al., 2009 Fogart et al., 2016 Huang et al., 2019 Lam et al., 2011 Lam et al., 2012 Lam et al., 2014 Lavretsky et al., 2011 Mortimer et al., 2012 Nguyen and Kruse, 2012 Sun et al., 2015 Sungkarat et al., 2017 Sungkarat et al., 2018 Tao et al., 2016 Tao et al., 2017 Tao et al., 2017 Taylor-Piliae et al., 2010 Tsai et al., 2013
54	The Impact of Tai Chi on Motor Function, Balance, and Quality of Life in Parkinson's Disease: A Systematic Review and Meta-Analysis	n 951	53 to 74 years	majority men	Older adults with Parkinson's disease	Not inform	8 to 24 weeks	Not inform	40 to 60 min	Tai Chi Unspecified	Physical Indicators	Motor function	Positive	Adverse event not avaliable		Evidence-based complementary and alternative medicine : eCAM	Low	Systematic Review and Meta-analyses	RCT	Effectiveness	Not inform	United States	2021	Yu X, Wu X, Hou G, Han P, Jiang L, Guo Q. The Impact of Tai Chi on Motor Function, Balance, and Quality of Life in Parkinson's Disease: A Systematic Review and Meta-Analysis. Evid Based Complement Alternat Med. 2021 Jan 11;2021:6637612. doi: 10.1155/2021/6637612.	https://pubmed.ncbi.nlm.nih.gov/33505498/
											Physical Indicators	Balance	Positive
											Physical Indicators	Motor function	Positive
											Well-being and Quality of Life	Quality of life	No effect
											Physical Indicators	Mobility	No effect
55	An RCT META analysis based on the effect of tai chi exercise therapy on the outcome of elderly patients with moderate-to-severe sleep disorders-A systematic review study	n 589	Not inform	majority women	Older adults with sleep disorders	Not inform	24 weeks	3 x per week	1 hour	Tai Chi Unspecified	Well-being and Quality of Life	Sleep quality	Positive	Adverse event not avaliable		Heliyon	Low	Systematic Review and Meta-analyses	RCT	Effectiveness	United States, Iran, China	England	2024	Li L, Li X, Huang Y, Li H, Li C, Ma Y, Zhang J, Peng F, Lyu S. An RCT META analysis based on the effect of tai chi exercise therapy on the outcome of elderly patients with moderate-to-severe sleep disorders-A systematic review study. Heliyon. 2024 Jan 8;10(2):e24085. doi: 10.1016/j.heliyon.2024.e24085.	https://pubmed.ncbi.nlm.nih.gov/38293413/
56	The effect of Tai Chi exercise intervention on sleep quality in community residing older adults: a systematic review and meta-analysis	n 1058	52 to 92 years	Unclear	Older adults with sleep disorders	community	2 to 6 months	3 to 5 x per week	30 to 60 min	Tai Chi Unspecified	Well-being and Quality of Life	Sleep quality	Positive	Adverse event not avaliable		European Geriatric Medicine	High	Systematic Review and Meta-analyses	RCT	Effectiveness	China, Germany, United States	United Kingdom	2023	Lyu L, Li Y, Fan X, Seo J, Eunna O. The effect of Tai Chi exercise intervention on sleep quality in community residing older adults: a systematic review and meta-analysis. Eur Geriatr Med. 2024 Apr;15(2):381-396. doi: 10.1007/s41999-023-00923-6.
57	The effects of different types of Tai Chi exercises on motor function in patients with Parkinson's disease: A network meta-analysis	n 996	Not inform	Unclear	Older adults with Parkinson's disease	Not inform	12 to 24 weeks	Not inform	Not inform	Tai Chi 24 forms Unspecified	Physical Indicators	Motor function	Positive	Adverse event not avaliable		Frontiers in Aging Neuroscience	High	Systematic Review and Meta-analyses	RCT	Effectiveness	Not inform	United States	2022	Lei H, Ma Z, Tian K, Liu K, Wang J, Zhu X, Mi B, Chen Y, Yang Q, Jiang H. The effects of different types of Tai Chi exercises on motor function in patients with Parkinson's disease: A network meta-analysis. Front Aging Neurosci. 2022 Aug 29;14:936027. doi: 10.3389/fnagi.2022.936027.	https://pubmed.ncbi.nlm.nih.gov/36105909/
58	Tai Chi is Effective in Delaying Cognitive Decline in Older Adults with Mild Cognitive Impairment: Evidence from a Systematic Review and Meta-Analysis	n 1061	61 to 77 years	majority women	Older adults with mild cognitive impairment		10 weeks to 12 months	1 to 6 x per week	30 to 120 min	Yang style and 24 forms Unspecified	Psychological and Behavioral Indicators	Global cognitive function	Positive	Adverse event not avaliable		Evidence-based complementary and alternative medicine : eCAM	High	Systematic Review and Meta-analyses	RCT	Effectiveness	Not inform	United States	2020	Yang J, Zhang L, Tang Q, Wang F, Li Y, Peng H, Wang S. Tai Chi is Effective in Delaying Cognitive Decline in Older Adults with Mild Cognitive Impairment: Evidence from a Systematic Review and Meta-Analysis. Evid Based Complement Alternat Med. 2020 Mar 25;2020:3620534. doi: 10.1155/2020/3620534.	https://pubmed.ncbi.nlm.nih.gov/32308706/	Lam et al., 2011 Lavretsky et al., 2011 Lam et al., 2012 Nguyen et al., 2012 Mortimer et al., 2012 Sun et al., 2015 Fogarty et al., 2016 Sungkarat et al., 2017 Tao et al., 2017 Sungkarat et al., 2018 Bao et al., 2019
											Psychological and Behavioral Indicators	Memory	Positive
											Psychological and Behavioral Indicators	Attention	Positive
											Well-being and Quality of Life	Well being	Positive
59	Exercise for falls prevention in community-dwelling older adults: trial and participant characteristics, interventions and bias in clinical trials from a systematic review	n 23407	60 to 85 years	majority women	Faller older adults	community	6 to 12 months	1 to 3 x per week	30 to 60 min	Yang style	Physical Indicators	Risk of fall	Positive	Adverse event not avaliable		Exercise Medicine	Moderate	Systematic Review	RCT	Effectiveness	Australia, New Zealand, Spain, Germany, Brazil, Chile, United States, Canada, France, Italy, United Kingdom, Türkiye, Iran, Thailand, Sweden, Norway, Finland, Japan, China, South Korea	England	2019	Ng CACM, Fairhall N, Wallbank G, Tiedemann A, Michaleff ZA, Sherrington C. Exercise for falls prevention in community-dwelling older adults: trial and participant characteristics, interventions and bias in clinical trials from a systematic review. BMJ Open Sport Exerc Med. 2019 Dec 16;5(1):e000663. doi: 10.1136/bmjsem-2019-000663.	https://pubmed.ncbi.nlm.nih.gov/31908838/
60	The effect and safety of Tai Chi on bone health in postmenopausal women: A meta-analysis and trial sequential analysis	Not inform	Not inform	majority women	Postmenopausal women	Not inform	6 months	3 to 6 x per week	40 to 60 min	Tai Chi 24 forms Unspecified	Physical Indicators	Osteopenia	Positive	No adverse event	None	Frontiers in Aging Neuroscience	High	Systematic Review and Meta-analyses	RCT	Effectiveness	China, United States, South Korea	Switzerland	2022	Liu X, Jiang C, Fan R, Liu T, Li Y, Zhong D, Zhou L, Liu T, Li J, Jin R. The effect and safety of Tai Chi on bone health in postmenopausal women: A meta-analysis and trial sequential analysis. Front Aging Neurosci. 2022 Sep 13;14:935326. doi: 10.3389/fnagi.2022.935326.	https://pubmed.ncbi.nlm.nih.gov/36177477/
61	Effect of complementary therapies on functional capacity and quality of life among prefrail and frail older adults: A systematic review of randomized controlled trials	n 2063	76 to 85 years	Unclear	Older adults prefrail and frail	Not inform	3 to 12 months	1 to 4 x per week	20 to 90 min	Tai Chi Unspecified	Physical Indicators	Exercise capacity	Positive	Adverse event not avaliable		Archives of gerontology and geriatrics	Critically low	Systematic Review	RCT	Effectiveness	Not inform	Netherlands	2020	Buto MSS, de Oliveira MPB, Carvalho C, Vassimon-Barroso V, Takahashi ACM. Effect of complementary therapies on functional capacity and quality of life among prefrail and frail older adults: A systematic review of randomized controlled trials. Arch Gerontol Geriatr. 2020 Nov/Dec;91:104236. doi: 10.1016/j.archger.2020.104236.
											Well-being and Quality of Life	Quality of life	Positive
62	Effect of Tai Chi on Cognitive Function among Older Adults with Cognitive Impairment: A Systematic Review and Meta-Analysis	n 827	65 to 81 years	Unclear	Older adults with mild cognitive impairment	Not inform	14 weeks to 12 months	Not inform	Not inform	Yang style	Psychological and Behavioral Indicators	Global cognitive function	Potential positive	No adverse event	None	Evidence-based complementary and alternative medicine : eCAM	Critically low	Systematic Review and Meta-analyses	RCT	Effectiveness	China, Thailand, Brazil	United States	2021	Gu R, Gao Y, Zhang C, Liu X, Sun Z. Effect of Tai Chi on Cognitive Function among Older Adults with Cognitive Impairment: A Systematic Review and Meta-Analysis. Evid Based Complement Alternat Med. 2021 Aug 5;2021:6679153. doi: 10.1155/2021/6679153.	https://pubmed.ncbi.nlm.nih.gov/34394392/	Kasal et al., 2010 Lam et al., 2012 Li et al., 2014 Tai et al., 2016 Sungkarat et al., 2017 Siu et al., 2018 Huang et al., 2019 Wang et al., 2019 Bao et al., 2019
63	A Systematic Review and Meta-Analysis of Tai Chi Training in Cardiorespiratory Fitness of Elderly People	n 2155	50 to 89 years	Unclear	Population description is unclear	Not inform	24 weeks	4 x per week	20 to 60 min	Yang style	Physical Indicators	Exercise capacity	Positive	Adverse event not avaliable		Evidence-based complementary and alternative medicine : eCAM	Low	Systematic Review and Meta-analyses	RCT	Effectiveness	China, Mexico, United States, Netherland	United States	2022	Tan T, Meng Y, Lyu JL, Zhang C, Wang C, Liu M, Zhao X, Lyu T, Wei Y. A Systematic Review and Meta-Analysis of Tai Chi Training in Cardiorespiratory Fitness of Elderly People. Evid Based Complement Alternat Med. 2022 Mar 16;2022:4041612. doi: 10.1155/2022/4041612.	https://pmc.ncbi.nlm.nih.gov/articles/PMC8942636/
64	Efects of Tai Chi and Qigong on cognitive and physical functions in older adults: systematic review, meta-analysis, and meta-regression of randomized clinical trials	n 2365	61 to 84 years	majority women	Healthy older adults, prefrail, frail, with mild cognitive impairment, with depression, with risk of falling	community	not inform	3 x per week	20 min to 1 hour	Yang style	Psychological and Behavioral Indicators	Global cognitive function	Positive	Adverse event not avaliable		BMC geriatrics	Moderate	Systematic Review and Meta-analyses	RCT	Effectiveness	United States, China, Thailand, New Zealand	England	2023	Park M, Song R, Ju K, Shin JC, Seo J, Fan X, Gao X, Ryu A, Li Y. Effects of Tai Chi and Qigong on cognitive and physical functions in older adults: systematic review, meta-analysis, and meta-regression of randomized clinical trials. BMC Geriatr. 2023 Jun 6;23(1):352. doi: 10.1186/s12877-023-04070-2.	https://pmc.ncbi.nlm.nih.gov/articles/PMC10242998/	Taylor-Piliae et al., 2010 Lavretsky et al., 2011 Tsai et al., 2013 Tsang et al., 2013 Lam et al., 2014 Sun et al., 2015 Hwang et al., 2016 Lu et al., 2016 Sungkarat, et al. 2017 van West et al., 2018 Li et al., 2018 Lipsitz et al., 2019 Chewning et al., 2020 Zheng et al., 2020 Wu et al., 2021 Jiayuan et al., 2022 Lavretsky et al., 2022
65	Exploring the efficacy of traditional Chinese medicine exercise in alleviating anxiety and depression in older adults: a comprehensive study with randomized controlled trial and network meta-analysis.	n 2806	62 to 81 years	Unclear	Older adults with depression or anxiety	Not inform	not inform	1 to 7 x per week	20 to 120 min	Tai Chi Unspecified	Psychological and Behavioral Indicators	Anxiety	Positive	Adverse event not avaliable		Front Psychol	Critically low	Systematic Review and Meta-analyses	RCT	Efficacy	Not inform	Switzerland	2023	Dong Y, Kuang X, Dong L, Chao G, Qi J, Zhang X, Yao J. Exploring the efficacy of traditional Chinese medicine exercise in alleviating anxiety and depression in older adults: a comprehensive study with randomized controlled trial and network meta-analysis. Front Psychol. 2023 Dec 11;14:1290471. doi: 10.3389/fpsyg.2023.1290471.	https://pubmed.ncbi.nlm.nih.gov/38146395/
											Psychological and Behavioral Indicators	Depression	Positive
66	Effects of Chinese Mind-Body Exercises on Executive Function in Middle-Aged and Older Adults: A Systematic Review and Meta-Analysis.	n 2934	62 to 77 years	Unclear	Population description is unclear	Not inform	6 to 24 weeks	2 to 3 x per week	30 to 60 min	Yang style	Physical Indicators	Physical function	Positive	Adverse event not avaliable		Frontiers in Psychology	Low	Systematic Review and Meta-analyses	RCT	Effectiveness	Not inform	England	2021	Ren FF, Chen FT, Zhou WS, Cho YM, Ho TJ, Hung TM, Chang YK. Effects of Chinese Mind-Body Exercises on Executive Function in Middle-Aged and Older Adults: A Systematic Review and Meta-Analysis. Front Psychol. 2021 May 21;12:656141. doi: 10.3389/fpsyg.2021.656141.	https://pubmed.ncbi.nlm.nih.gov/34093345/
67	Effects of traditional Chinese exercise on patients with cognitive impairment: A systematic review and Bayesian network meta-analysis	n 2414	61 to 81 years	Unclear	Older adults with cognitive impairment or dementia	Not inform	2 to 12 months	3 to 5 x per week	20 to 60 min	Tai Chi Unspecified	Psychological and Behavioral Indicators	Global cognitive function	Positive	Adverse event not avaliable		NursingOpen	Critically low	Systematic Review and Meta-analyses	RCT	Effectiveness	United States, China, France, England, Thailand	United States	2020	Li C, Zheng D, Luo J. Effects of traditional Chinese exercise on patients with cognitive impairment: A systematic review and Bayesian network meta-analysis. Nurs Open. 2021 Sep;8(5):2208-2220. doi: 10.1002/nop2.799.	https://pubmed.ncbi.nlm.nih.gov/33605528/	Burgener et al., 2008 Chan et al., 2016 Cheng et al., 2014 Dechamps et al., 2010 Fogarty et al., 2016 Huang et al., 2019 Lam et al., 2011 Lam et al., 2012 Siu and Lee, 2018 Sungkarat et al., 2018 Tsai et al., 2013 Wang et al., 2016 Xu, 2019 Zhou et al., 2016
68	Tai Chi and Qi Gong therapies as a complementary treatment in Parkinson's disease - a systematic review	n 1672	60 to 78 years	majority men	Older adults with Parkinson's disease	Not inform	5 to 24 weeks	2 to 3 x per week	1 hour	Yang style	Chronic Diseases	Parkinson disease	Positive	Adverse event not avaliable		Complementary Therapies in Medicine	Low	Systematic Review	RCT	Effectiveness	Not inform	Scotland	2021	Kamieniarz A, Milert A, Grzybowska-Ganszczyk D, Opara J, Juras G. Tai Chi and Qi Gong therapies as a complementary treatment in Parkinson's disease - a systematic review. Complement Ther Med. 2021 Jan;56:102589. doi: 10.1016/j.ctim.2020.102589.	https://pubmed.ncbi.nlm.nih.gov/33197664/
											Physical Indicators	Physical function	Positive
											Well-being and Quality of Life	Quality of life	Positive
69	The effects of different types of Tai Chi exercises on preventing falls in older adults: a systematic review and network meta-analysis	n 3470	66 to 80 years	Unclear	Older adults with risk of falling	Not inform	8 weeks to 6 months	Not inform	Not inform	Tai Chi 24 forms Unspecified	Physical Indicators	Risk of fall	Positive	Adverse event not avaliable		Aging Clinical and Experimental Research	Low	Systematic Review and Meta-analyses	RCT	Effectiveness	Not inform	Germany	2024	Lin J, Ning S, Lyu S, Gao H, Shao X, Tan Z, Zhu X, Chen Y. The effects of different types of Tai Chi exercises on preventing falls in older adults: a systematic review and network meta-analysis. Aging Clin Exp Res. 2024 Mar 13;36(1):65. doi: 10.1007/s40520-023-02674-7.	https://pubmed.ncbi.nlm.nih.gov/38472538/
70	The effects of different types of Tai Chi exercise on anxiety and depression in older adults: a systematic review and network meta-analysis	n 1798	Not inform	Unclear	Population description is unclear	Not inform	not inform	1 to 5 x per week	20 to 90 min	Yang style and 24 forms Unspecified	Psychological and Behavioral Indicators	Anxiety	Positive	Adverse event not avaliable		Frontiers in Public Health	High	Systematic Review and Meta-analyses	RCT	Effectiveness	Iran, China, Türkiye, United States, Lithuania, Australia	Switzerland	2024	Kuang X, Dong Y, Song L, Dong L, Chao G, Zhang X, Yang J. The effects of different types of Tai Chi exercise on anxiety and depression in older adults: a systematic review and network meta-analysis. Front Public Health. 2024 Jan 8;11:1295342. doi: 10.3389/fpubh.2023.1295342.	https://pubmed.ncbi.nlm.nih.gov/38259770/
											Psychological and Behavioral Indicators	Depression	Positive
71	Effectiveness of Tai chi exercise on overall quality of life and its physical and psychological components among older adults: a systematic review and meta-analysis	Not inform	Not inform	Unclear	Healthy older adutls or with chronic disease	Not inform	14 weeks	2 to 5 x per week	15 to 90 min	Tai Chi 24 forms Unspecified	Well-being and Quality of Life	Quality of life	Potential positive	Adverse event not avaliable		Brazilian Journal of Medical and Biological Research	Low	Systematic Review and Meta-analyses	RCT	Effectiveness	Not inform	Brazil	2020	Wang D, Wang P, Lan K, Zhang Y, Pan Y. Effectiveness of Tai chi exercise on overall quality of life and its physical and psychological components among older adults: a systematic review and meta-analysis. Braz J Med Biol Res. 2020;53(10):e10196. doi: 10.1590/1414-431X202010196.	https://pubmed.ncbi.nlm.nih.gov/32901684/
72	Effectiveness of Tai Chi on cognitive function among older adults with mild cognitive impairment: a systematic review and meta-analysis of randomized controlled trials	n 905	65 to 85 years	majority women	Older adults with mild cognitive impairment	Not inform	8 to 52 weeks	Not inform	120 min per week	Yang style and 24 forms Unspecified	Psychological and Behavioral Indicators	Executive function	Positive	Adverse event not avaliable		Aging Ment Health	Critically low	Systematic Review and Meta-analyses	RCT	Effectiveness	China, Brazil, Türkiye, United States, Thailand	England	2024	Chen H, Wang Y, Zhang M, Wang N, Ge S, Liu Y. Effectiveness of Tai Chi on cognitive function among older adults with mild cognitive impairment: a systematic review and meta-analysis of randomized controlled trials. Aging Ment Health. 2024 Jan-Feb;28(2):285-293. doi: 10.1080/13607863.2023.2253183.		Bao and Liu, 2019 Chan et al., 2016 Kasai et al., 2010 Lam et al., 2014 Li et al., 2021 Meng et al., 2021 Okuyan et al., 2021 Sungkarat et al., 2017 Tian et al., 2020 Tsai et al., 2013 Zhang et al., 2020
											Psychological and Behavioral Indicators	Concentration	No effect
											Psychological and Behavioral Indicators	Memory	No effect
											Psychological and Behavioral Indicators	Global cognitive function	Potential positive
73	The Effect of Tai Chi Chuan on Negative Emotions in Non-Clinical Populations: A Meta-Analysis and Systematic Review	n 1285	62 to 80 years	majority women	Population description is unclear	Not inform	12 weeks to 12 months	2 to 5 x per week	20 to 60 min per day	Yang and Sun style	Psychological and Behavioral Indicators	Negative emotions	Positive	Adverse event not avaliable		International journal of environmental research and public health	Moderate	Systematic Review and Meta-analyses	RCT + Non RCT + Observational Studies	Effectiveness	China, Australia, United States, Spain, Switzerland	Switzerland	2019	Zhang S, Zou L, Chen LZ, Yao Y, Loprinzi PD, Siu PM, Wei GX. The Effect of Tai Chi Chuan on Negative Emotions in Non-Clinical Populations: A Meta-Analysis and Systematic Review. Int J Environ Res Public Health. 2019 Aug 21;16(17):3033. doi: 10.3390/ijerph16173033.	https://pubmed.ncbi.nlm.nih.gov/31438638/
74	Effects of Tai Chi exercise on improving walking function and posture control in elderly patients with knee osteoarthritis	n 603	64 to 78 years	majority women	Older adults with osteoarthritis	Not inform	8 to 24 weeks	2 to 5 x per week	40 to 60 min per day	Yang style	Physical Indicators	Physical function	Positive	Adverse event not avaliable		Medicine	Low	Systematic Review and Meta-analyses	RCT	Effectiveness	United States, Australia, South Korea, China	United States	2021	You Y, Liu J, Tang M, Wang D, Ma X. Effects of Tai Chi exercise on improving walking function and posture control in elderly patients with knee osteoarthritis: A systematic review and meta-analysis. Medicine (Baltimore). 2021 Apr 23;100(16):e25655. doi: 10.1097/MD.0000000000025655.	https://pubmed.ncbi.nlm.nih.gov/33879749/
											Physical Indicators	Balance	Positive
75	Dose-Response Association of Tai Chi and Cognition among Community-Dwelling Older Adults: A Systematic Review and Meta-Analysis	n 1121	60 to 77 years	majority women	Older adults with cognitive impairment	community	1 months to 4 years	1 to 7 x per week	20 to 90 min per day	Yang style	Psychological and Behavioral Indicators	Global cognitive function	Positive	Adverse event not avaliable		International journal of environmental research and public health	Low	Systematic Review and Meta-analyses	RCT + Non RCT + Observational Studies	Effectiveness	Philippines, China, Brazil, Vietnam, Mexico, United States, Thailand,	Switzerland	2021	Chen ML, Wotiz SB, Banks SM, Connors SA, Shi Y. Dose-Response Association of Tai Chi and Cognition among Community-Dwelling Older Adults: A Systematic Review and Meta-Analysis. Int J Environ Res Public Health. 2021 Mar 19;18(6):3179. doi: 10.3390/ijerph18063179.	https://pubmed.ncbi.nlm.nih.gov/33808633/	Chu et al., 2014 Hung et al., 2013 Kasai et al., 2010 Lu et al., 2013 Lu et al., 2016 Man et al., 2010 Mortimer et al., 2012 Nguyen et al., 2012 Orozco Calderon et al., 2016 Overton-McCoy, 2010 Sun et al., 2015 Sungkarat et al., 2017 Tao et al., 2016 Taylor-Piliae et al., 2010 Tsang et al., 2013 Varghese et al., 2016
76	The impact of Tai Chi on cognitive rehabilitation of elder adults with mild cognitive impairment: a systematic review and meta-analysis	Not inform	60 to 85 years	Unclear	Older adults with mild cognitive impairment	Not inform	12 weeks	3 x per week	30 to 60 min per day	Tai Chi Unspecified	Psychological and Behavioral Indicators	Global cognitive function	Positive	Adverse event not avaliable		Disability and Rehabilitation	Low	Systematic Review and Meta-analyses	RCT + Non RCT	Effectiveness	Brazil, China, Thailand, United States	England	2020	Wei L, Chai Q, Chen J, Wang Q, Bao Y, Xu W, Ma E. The impact of Tai Chi on cognitive rehabilitation of elder adults with mild cognitive impairment: a systematic review and meta-analysis. Disabil Rehabil. 2022 Jun;44(11):2197-2206. doi: 10.1080/09638288.2020.1830311.		Chan et al., 2016 Cui et al., 2019 Guan et al., 2016 Hsieh et al., 2018 Kasai et al., 2010 Lam et al., 2012 Li et al., 2014 Siu et al., 2018 Sungkarat et al., 2017 Tsai et al., 2013 Wang et al., 2016 Wu et al., 2018
77	Tai Chi for fall prevention and balance improvement in older adults: a systematic review and meta-analysis of randomized controlled trials	Not inform	Not inform	Unclear	Older adults frail, Non-high risk of fall, History of falls, Parkinson disease and Stroke.	Not inform	8 to 24 weeks	3 x per week	60 min per day	Yang and Sun style	Physical Indicators	Risk of fall	Positive	Adverse event not avaliable		Frontiers in Public Health	High	Systematic Review and Meta-analyses	RCT	Effectiveness	Australia, Netherlands, United States, China, South Korea, New Zealand, Canada	Switzerland	2023	Chen W, Li M, Li H, Lin Y, Feng Z. Tai Chi for fall prevention and balance improvement in older adults: a systematic review and meta-analysis of randomized controlled trials. Front Public Health. 2023 Sep 1;11:1236050. doi: 10.3389/fpubh.2023.1236050.	https://pubmed.ncbi.nlm.nih.gov/37736087/
											Physical Indicators	Balance	Positive
78	Efects of Tai Chi on depression of middle-aged and older adults: an updated systematic review and meta-analysis	n 731	60 + years	Unclear	Older adults with depression	Not inform	24 weeks	3 x per week	30 to 60 min per day	Tai Chi 24 forms Unspecified	Psychological and Behavioral Indicators	Depression	Positive	Adverse event not avaliable		BMC complementary medicine and therapies	Low	Systematic Review and Meta-analyses	RCT	Effectiveness	Not inform	England	2023	Zeng L, Zhao X, Yu Y, Hu T, Li C, Wu M, Yang F. Effects of Tai Chi on depression of middle-aged and older adults: an updated systematic review and meta-analysis. BMC Complement Med Ther. 2023 Oct 27;23(1):382. doi: 10.1186/s12906-023-04207-1.	https://pubmed.ncbi.nlm.nih.gov/37891569/
79	Effects of tai chi on postural balance and quality of life among the elderly with gait disorders: A systematic review	n 1408	60 to 70 years	majority women	Older adults with Parkinson’s disease, mild cognitive impairment, stroke, sedentary, fear of falling, or risk of falling	Not inform	12 weeks	3 x per week	60 min per day	Yang style	Physical Indicators	Motor function	Positive	Adverse event not avaliable		PloS one	High	Systematic Review	RCT	Effectiveness	Not inform	United States	2023	Xu F, Soh KG, Chan YM, Bai XR, Qi F, Deng N. Effects of tai chi on postural balance and quality of life among the elderly with gait disorders: A systematic review. PLoS One. 2023 Sep 28;18(9):e0287035. doi: 10.1371/journal.pone.0287035.	https://pubmed.ncbi.nlm.nih.gov/37768953/
80	Non-pharmacological interventions for fatigue in older adults: a systematic review and meta-analysis	n 1093	63.3 to 75.3 years	Unclear	Older adutls with sleep disorders, arthritis, osteoarthritis, and healthy	community	4 to 8 weeks	2 x per week	1 hour	Tai Chi Unspecified	Physical Indicators	Fatigue reduction	Positive	Adverse event not avaliable		Age and Ageing	High	Systematic Review and Meta-analyses	RCT	Effectiveness	United States, Iran, South Korea, Australia	England	2020	Ho LYW, Ng SSM. Non-pharmacological interventions for fatigue in older adults: a systematic review and meta-analysis. Age Ageing. 2020 Apr 27;49(3):341-351. doi: 10.1093/ageing/afaa019.
81	Effects of traditional Chinese mind-body exercises on older adults with cognitive impairment: A systematic review and meta-analysis	n 1127	Not inform	Unclear	Older adults with cognitive impairment	Not inform	3 to 12 months	3 to 7 x per week	20 to 60 min per day	Tai Chi Unspecified	Psychological and Behavioral Indicators	Global cognitive function	Positive	Adverse event not avaliable		Frontiers in Neurology	Low	Systematic Review and Meta-analyses	RCT	Effectiveness	China, Thailand, United States	Switzerland	2023	Yao KR, Luo Q, Tang X, Wang ZH, Li L, Zhao L, Zhou L, Li L, Huang L, Yin XH. Effects of traditional Chinese mind-body exercises on older adults with cognitive impairment: A systematic review and meta-analysis. Front Neurol. 2023 Apr 3;14:1086417. doi: 10.3389/fneur.2023.1086417.	https://pubmed.ncbi.nlm.nih.gov/37077563/	Lam et al., 2012 Li et al., 2022 Liu et al., 2022
82	The Role of Physical Activity as Conservative Treatment for Hip and Knee Osteoarthritis in Older People: A Systematic Review and Meta-Analysis	n 1504	65 to 78 years	Unclear	Older adults with osteoarthritis	Not inform	not inform	3 x per week	60 min per day	Tai Chi Unspecified	Physical Indicators	Joint pain	Positive	Adverse event not avaliable		Journal of Clinical Medicine	Low	Systematic Review and Meta-analyses	RCT	Effectiveness	Not inform	England	2020	Zampogna B, Papalia R, Papalia GF, Campi S, Vasta S, Vorini F, Fossati C, Torre G, Denaro V. The Role of Physical Activity as Conservative Treatment for Hip and Knee Osteoarthritis in Older People: A Systematic Review and Meta-Analysis. J Clin Med. 2020 Apr 18;9(4):1167. doi: 10.3390/jcm9041167.	https://pubmed.ncbi.nlm.nih.gov/32325775/
											Physical Indicators	Physical function	Positive
											Well-being and Quality of Life	Quality of life	Positive
83	The effects of sitting Tai Chi on physical and psychosocial health outcomes among individuals with impaired physical mobility: A systematic review and meta-analysis	n 630	Not inform	majority women	Older adults with impaired physical mobility	Hospital and long-term care centers	12 weeks	Not inform	120 to 180 min per week	Sitting Tai Chi	Psychological and Behavioral Indicators	Depression	Positive	Adverse event not avaliable		International journal of nursing studies	High	Systematic Review and Meta-analyses	RCT + Non RCT	Effectiveness	China, United States	England	2021	Zhao J, Chau JPC, Lo SHS, Choi KC, Liang S. The effects of sitting Tai Chi on physical and psychosocial health outcomes among individuals with impaired physical mobility: A systematic review and meta-analysis. Int J Nurs Stud. 2021 Jun;118:103911. doi: 10.1016/j.ijnurstu.2021.103911.
											Physical Indicators	Heart rate	Positive
											Well-being and Quality of Life	Quality of life	Positive
84	Non-pharmacological depression therapies for older Chinese adults: A systematic review & meta-analysis	n 904	~68 years	Unclear	Older adults with depression	Community, Primary Care, Nursing home institution, Rehabilitation hospital	5 days to 4 months	1 to 8 x per week	25 to 125 min per day	Tai Chi Unspecified	Psychological and Behavioral Indicators	Depression	No effect	Adverse event not avaliable		Archives of gerontology and geriatrics	Low	Systematic Review and Meta-analyses	RCT + Non RCT	Effectiveness	China	Netherlands	2020	Gill BK, Cant R, Lam L, Cooper S, Lou VWQ. Non-pharmacological depression therapies for older Chinese adults: A systematic review & meta-analysis. Arch Gerontol Geriatr. 2020 May-Jun;88:104037. doi: 10.1016/j.archger.2020.104037.
85	The effectiveness of traditional Chinese medicine-based exercise on physical performance, balance and muscle strength among older adults: a systematic review with meta-analysis	n 2580	Not inform	Women and Men	Healthy older adults, sarcopenic, frail or inactive	Not inform	8 to 12 weeks	3 x per week	30 to 60 min per day	Tai Chi Unspecified	Physical Indicators	Physical function	Positive	Adverse event not avaliable		Aging Clin Exp Res	Low	Systematic Review and Meta-analyses	RCT + Non RCT	Effectiveness	Not inform	Germany	2021	Wang C, Liang J, Si Y, Li Z, Lu A. The effectiveness of traditional Chinese medicine-based exercise on physical performance, balance and muscle strength among older adults: a systematic review with meta-analysis. Aging Clin Exp Res. 2022 Apr;34(4):725-740. doi: 10.1007/s40520-021-01964-2.
											Physical Indicators	Muscle strength	Positive
											Physical Indicators	Balance	Positive
86	Managing Fall Prevention through Exercise in Older Adults Afflicted by Cognitive and Strength Impairment	Not inform	Not inform	Unclear	Population description is unclear	Not inform	6 to 12 months	Not inform	1 hour	Tai Chi Unspecified	Physical Indicators	Risk of fall	Positive	Adverse event not avaliable		Dement Geriatr Cogn Disord	Critically low	Systematic Review and Meta-analyses	RCT + Non RCT	Effectiveness	Not inform	Switzerland	2021	Senderovich H, Bayeva N, Montagnese B, Yendamuri A. Managing Fall Prevention through Exercise in Older Adults Afflicted by Cognitive and Strength Impairment. Dement Geriatr Cogn Disord. 2021;50(6):507-518. doi: 10.1159/000521140.	https://pubmed.ncbi.nlm.nih.gov/34969039/
87	Optimal exercise parameters of tai chi for balance performance in older adults: A meta-analysis	Not inform	60 to 74 years	Unclear	Healthy older adults and with risk of falling	Not inform	8 weeks	4 x per week	45 to 60 min per day	Yang style and 24 forms Unspecified	Physical Indicators	Balance	Positive	Adverse event not avaliable		Journal of the American Geriatrics Society	Low	Systematic Review and Meta-analyses	RCT	Effectiveness	Not inform	United States	2021	Wang LC, Ye MZ, Xiong J, Wang XQ, Wu JW, Zheng GH. Optimal exercise parameters of tai chi for balance performance in older adults: A meta-analysis. J Am Geriatr Soc. 2021 Jul;69(7):2000-2010. doi: 10.1111/jgs.17094.
88	Effectiveness of Tai Chi on quality of life, depressive symptoms and physical function among community-dwelling older adults with chronic disease: A systematic review and meta-analysis	n 869	60 to 72 years	Unclear	Older adults with chronic disease	community	10 to 24 weeks	1 to 4 x per week	40 to 90 min per day	Yang style and 24 forms Unspecified	Psychological and Behavioral Indicators	Depression	Positive	Adverse event not avaliable		International journal of nursing studies	Low	Systematic Review and Meta-analyses	RCT	Effectiveness	Not inform	England	2020	Choo YT, Jiang Y, Hong J, Wang W. Effectiveness of Tai Chi on quality of life, depressive symptoms and physical function among community-dwelling older adults with chronic disease: A systematic review and meta-analysis. Int J Nurs Stud. 2020 Nov;111:103737. doi: 10.1016/j.ijnurstu.2020.103737.
											Well-being and Quality of Life	Quality of life	Positive
89	Effects of Exercise Training Interventions on Executive Function in Older Adults: A Systematic Review and Meta-Analysis	n 7023	62 to 85 years	Women and Men	Population description is unclear	Not inform	1 to 6 months	3 to 4 x per week	45 to 60 min per day	Tai Chi Unspecified	Physical Indicators	Physical function	Positive	Adverse event not avaliable		Sports Medicine	Low	Systematic Review and Meta-analyses	RCT	Effectiveness	Not inform	New Zealand	2020	Chen FT, Etnier JL, Chan KH, Chiu PK, Hung TM, Chang YK. Effects of Exercise Training Interventions on Executive Function in Older Adults: A Systematic Review and Meta-Analysis. Sports Med. 2020 Aug;50(8):1451-1467. doi: 10.1007/s40279-020-01292-x.	https://pubmed.ncbi.nlm.nih.gov/32447717/
90	Effects of physical activity programs on sleep outcomes in older adults: a systematic review	Not inform	64 to 76 years	majority women	Healthy older adults	Community and nursing homes	12 weeks to 6 months	2 to 3 x per week	20 to 70 min per day	Tai Chi Unspecified	Well-being and Quality of Life	Sleep quality	Positive	No adverse event	None	International Journal of Behavioral Nutrition and Physical Activity	High	Systematic Review	RCT	Effectiveness	Not inform	England	2020	Vanderlinden J, Boen F, van Uffelen JGZ. Effects of physical activity programs on sleep outcomes in older adults: a systematic review. Int J Behav Nutr Phys Act. 2020 Feb 5;17(1):11. doi: 10.1186/s12966-020-0913-3.	https://pubmed.ncbi.nlm.nih.gov/32024532/
91	The effect of Tai Chi in elderly individuals with sarcopenia and frailty: A systematic review and meta-analysis of randomized controlled trials	n 840	70 to 89 years	Unclear	Frail older adults and with sarcopenia	Not inform	8 to 48 weeks	2 to 7 x per week	30 to 90 min per day	Yang style	Physical Indicators	Physical function	Positive	Adverse event not avaliable		Ageing Research Reviews	High	Systematic Review and Meta-analyses	RCT	Effectiveness	Not inform	England	2022	Huang CY, Mayer PK, Wu MY, Liu DH, Wu PC, Yen HR. The effect of Tai Chi in elderly individuals with sarcopenia and frailty: A systematic review and meta-analysis of randomized controlled trials. Ageing Res Rev. 2022 Dec;82:101747. doi: 10.1016/j.arr.2022.101747.	https://pubmed.ncbi.nlm.nih.gov/36223875/
											Physical Indicators	Muscle strength	No effect
											Physical Indicators	Balance	Positive
											Psychological and Behavioral Indicators	Depression	Positive
											Well-being and Quality of Life	Quality of life	Positive
											Physical Indicators	Blood pressure	Positive
92	Effects of mind-body exercises on the physiological and psychosocial well-being of individuals with Parkinson's disease: A systematic review and meta-analysis	Not inform	60 to 74 years	majority men	Older adults with Parkinson's disease	Not inform	12 weeks	3 x per week	60 min per day	Yang style	Physical Indicators	Motor function	Positive	Adverse event not avaliable		Complementary therapies in medicine	Low	Systematic Review and Meta-analyses	RCT	Effectiveness	United States, Japain	Scotland	2016	Kwok JY, Choi KC, Chan HY. Effects of mind-body exercises on the physiological and psychosocial well-being of individuals with Parkinson's disease: A systematic review and meta-analysis. Complement Ther Med. 2016 Dec;29:121-131. doi: 10.1016/j.ctim.2016.09.016.
93	The effects of mind-body exercise on anxiety and depression in older adults: a systematic review and network meta-analysis	n 2000	Not inform	Unclear	Population description is unclear	Not inform	4 weeks to 12 months	1 to 7 x per week	20 to 90 min per day	Tai Chi Unspecified	Psychological and Behavioral Indicators	Anxiety	Positive	Adverse event not avaliable		Frontiers in psychiatry	High	Systematic Review and Meta-analyses	RCT	Effectiveness	Iran, China, United States, Australia, Turkey, Lithuania, Netherlands, Indonesia, Spain, Japan, Brazil, Brazil, Greece	Switzerland	2024	Dong Y, Zhang X, Zhao R, Cao L, Kuang X, Yao J. The effects of mind-body exercise on anxiety and depression in older adults: a systematic review and network meta-analysis. Front Psychiatry. 2024 Feb 7;15:1305295. doi: 10.3389/fpsyt.2024.1305295,	https://pubmed.ncbi.nlm.nih.gov/38384592/
											Psychological and Behavioral Indicators	Depression	Positive
94	Effects of Mind-Body Exercises on Cognitive Function in Older Adults: A Meta-Analysis	n 3624	50 to 85 years	Unclear	Older adults with or without cognitive impairment.	Not inform	12 to 24 weeks	1 to 4 x per week	20 to 60 min per day	Yang style	Psychological and Behavioral Indicators	Global cognitive function	Positive	Adverse event not avaliable		J Am Geriatr Soc	Moderate	Systematic Review and Meta-analyses	RCT	Effectiveness	Not inform	United States	2019	Wu C, Yi Q, Zheng X, Cui S, Chen B, Lu L, Tang C. Effects of Mind-Body Exercises on Cognitive Function in Older Adults: A Meta-Analysis. J Am Geriatr Soc. 2019 Apr;67(4):749-758. doi: 10.1111/jgs.15714.		Burgener et al., 2008 Cheng et al., 2014 Dechamps et al., 2010 Dechamps et al., 2009 Hwang et al., 2016 Kasai et al., 2010 Lam et al., 2011 Lam et al., 2011 Mortimer et al., 2012 Nguyen et al., 2012 Sun et al., 2015 Sungkarat et al., 2017 Tao et al., 2017 Taylor-Piliae et al., 2010 Tsai et al., 2013 Walsh et al., 2015 You et al., 2018 Young et al., 2018
95	Evidence on physical activity and falls prevention for people aged 65+ years: systematic review to inform the WHO guidelines on physical activity and sedentary behaviour	n 25160	75 + years	majority women	Population description is unclear	community	5 weeks to 2,5 years	Not inform	6 to 312 hour per year	Tai Chi Unspecified	Physical Indicators	Risk of fall	Positive	Adverse event not avaliable		Int J Behav Nutr Phys Act.	Low	Systematic Review	RCT	Effectiveness	United States, Australia, Japan, United Kingdom, Canada, Finland, Brazil, Germany, New Zealand, Sweden	England	2020	Vanderlinden J, Boen F, van Uffelen JGZ. Effects of physical activity programs on sleep outcomes in older adults: a systematic review. Int J Behav Nutr Phys Act. 2020 Feb 5;17(1):11. doi: 10.1186/s12966-020-0913-3.	https://pubmed.ncbi.nlm.nih.gov/32024532/
96	Exercise for preventing falls in older people living in the community	n 23407	76 years	majority women	Population description is unclear	community	15 to 52 weeks	Not inform	Not inform	Tai Chi Unspecified	Physical Indicators	Risk of fall	Positive	Adverse event not avaliable		Cochrane Library	High	Systematic Review	RCT	Effectiveness	Australia, United States, Japan, United Kingdom, Finland, Brazil, Canada, Germany, New Zealand	England	2019	Sherrington C, Fairhall NJ, Wallbank GK, Tiedemann A, Michaleff ZA, Howard K, Clemson L, Hopewell S, Lamb SE. Exercise for preventing falls in older people living in the community. Cochrane Database Syst Rev. 2019 Jan 31;1(1):CD012424. doi: 10.1002/14651858.CD012424.pub2.	https://pubmed.ncbi.nlm.nih.gov/30703272/
97	The effectiveness, suitability, and sustainability of non-pharmacological methods of managing pain in community-dwelling older adults: a systematic review	Not inform	66 to 76 years	Unclear	Older adults with osteoarthritis	community	12 weeks	1 to 2 x per week	40 min to 1 hour per day	Yang, Sun style and Tai Chi 24 forms Unspecified	Physical Indicators	Chronic Pain	Positive	Adverse event not avaliable		BMC Public Health	Critically low	Systematic Review	RCT	Effectiveness	United States, Japan, United Kingdom, Germany, South Korea, Australia	England	2019	Tang SK, Tse MMY, Leung SF, Fotis T. The effectiveness, suitability, and sustainability of non-pharmacological methods of managing pain in community-dwelling older adults: a systematic review. BMC Public Health. 2019 Nov 8;19(1):1488. doi: 10.1186/s12889-019-7831-9.	https://pubmed.ncbi.nlm.nih.gov/31703654/
98	Intervention effect of taijiquan exercises on the ankle joint of the elderly - meta analysis	n 1080	~55 years	Unclear	Population description is unclear	Not inform	3 to 24 weeks	3 to 5 x per week	30 to 60 min per day	Tai Chi 24 forms Unspecified	Physical Indicators	Muscle strength	Positive	Adverse event not avaliable		Archives of Budo	High	Systematic Review and Meta-analyses	RCT	Effectiveness	South Korea, United States, England, Japan	China	2023	Liang T, Zhang X, Wang Y, Cherkashina E, Cherkashin I, Kruszewski A, Kruszewski M. Intervention effect of taijiquan exercises on the ankle joint of the elderly-meta analysis. ARCHIVES OF BUDO. 2023 May 8;19:151-64.
											Physical Indicators	Proprioception	Positive
											Physical Indicators	Balance	Positive
99	Mind-body therapies for older adults with dementia: a systematic review and meta-analysis	n 583	~82 years	majority women	Older adults with dementia	Not inform	12 weeks to 12 months	3 x per week	20 to 90 min per day	Tai Chi Unspecified	Psychological and Behavioral Indicators	Global cognitive function	Positive	Adverse event not avaliable		Eur Geriatr Med	Low	Systematic Review and Meta-analyses	RCT	Effectiveness	Not inform	Switzerland	2022	Wang Y, Tang C, Fan X, Shirai K, Dong JY. Mind-body therapies for older adults with dementia: a systematic review and meta-analysis. Eur Geriatr Med. 2022 Aug;13(4):881-891. doi: 10.1007/s41999-022-00639-z.		Cheng et al., 2014 Nyman et al., 2019 Cheng et al., 2012 Liu et al., 2018
											Psychological and Behavioral Indicators	Depression	No effect
100	Effects of tai chi and Qigong on cognition in neurological disorders: A systematic review and meta-analysis	n 2754	63 to 81 years	Women and Men	Older adults with mild cognitive impairment, stroke, dementia and Parkinson's disease	Not inform	8 weeks to 1 year	3 x per week	60 min per day	Tai Chi Unspecified	Psychological and Behavioral Indicators	Global cognitive function	Positive	Adverse event not avaliable		Geriatric Nursing	Low	Systematic Review and Meta-analyses	RCT	Effectiveness	China, France, England, United States, Thailand, South Korea,	United States	2022	Wang Y, Zhang Q, Li F, Li Q, Jin Y. Effects of tai chi and Qigong on cognition in neurological disorders: A systematic review and meta-analysis. Geriatr Nurs. 2022 Jul-Aug;46:166-177. doi: 10.1016/j.gerinurse.2022.05.014.		Bao et al., 2019 Cheng et al., 2014 Dechamps et al., 2010 Fogarty et al., 2016 Huang et al., 2019 Huang et al., 2021 Hwang et al., 2020 Lam et al., 2010 Lam et al., 2014 Liu et al., 2016 Nyman et al., 2019 Song et al., 2021 Sungkarat et al., 2017 Sungkarat et al., 2018 Vergara-Diaz et al., 2018 Wu et al., 2018
											Psychological and Behavioral Indicators	Executive function	Positive
											Psychological and Behavioral Indicators	Memory	No effect
											Psychological and Behavioral Indicators	Visuospatial ability	Positive
											Physical Indicators	Verbal fluency	Positive
101	Effects of traditional Chinese medicine-based exercises on cognitive function in older people with mild cognitive impairment: A systematic review and meta-analysis	n 1017	Not inform	Unclear	Older adults with mild cognitive impairment	Not inform	24 weeks	3 to 6 x per week	30 to 90 min per day	Tai Chi Unspecified	Psychological and Behavioral Indicators	Global cognitive function	No effect	Adverse event not avaliable		Geriatric Nursing	High	Systematic Review and Meta-analyses	RCT	Effectiveness	China, United States, Thailand	United States	2022	Song D, Yu D, Zhou J, Zeng L, Fan T. Effects of traditional Chinese medicine-based exercises on cognitive function in older people with mild cognitive impairment: A systematic review and meta-analysis. Geriatr Nurs. 2022 Jul-Aug;46:98-104. doi: 10.1016/j.gerinurse.2022.05.005.		Sui et al., 2018 Tsai et al., 2013 Lam et al., 2012 Sungkarat et al., 2016 Shan et al., 2016
											Psychological and Behavioral Indicators	Memory	Positive
102	Effects of Different Mind-body Exercises in Managing Chronic Pain of Older Adults: A Network Meta-analysis of Randomized Trials	Not inform	65 to 79 years	majority women	Older adults with chronic pain	Not inform	not inform	Not inform	Not inform	Tai Chi Unspecified	Physical Indicators	Chronic Pain	Positive	Adverse event not avaliable		Geriatric Nursing	High	Systematic Review and Meta-analyses	RCT	Effectiveness	United States, Spain, China, Brazil, Germany, Türkiye	United States	2024	Zhu GC, Chen KM, Belcastro F. Effects of Different Mind-body Exercises in Managing Chronic Pain of Older Adults: A Network Meta-analysis of Randomized Trials. Geriatr Nurs. 2024 Jan-Feb;55:183-190. doi: 10.1016/j.gerinurse.2023.11.009.
103	Effects of mind-body exercise on physical and psychosocial well-being of stroke patients: A systematic review and network meta-analysis	n 2107	~62 years	majority women	Older adults with stroke	Not inform	6 weeks to 6 months	Not inform	30 to 90 min per session	Tai Chi Unspecified	Physical Indicators	Balance	Positive	Adverse event not avaliable		Geriatric Nursing	High	Systematic Review and Meta-analyses	RCT	Effectiveness	Not inform	United States	2024	Su JJ, Lin RSY, Batalik L, Abu-Odah H, Pepera G, Xu Q, Yeung WF. Effects of mind-body exercise on physical and psychosocial well-being of stroke patients: A systematic review and network meta-analysis. Geriatr Nurs. 2024 Jan-Feb;55:346-353. doi: 10.1016/j.gerinurse.2023.12.011.
											Psychological and Behavioral Indicators	Depression	Positive
											Physical Indicators	Motor function	Positive
											Well-being and Quality of Life	Activity of daily living	Positive
											Well-being and Quality of Life	Quality of life	Positive
104	Exercise for improving balance in older people.	n 9821	60 to 75 years and 75 +	majority women	Population description is unclear	Community and long-term care centers	12 weeks	3 x per week	60 min per day	Yang style and Tai Chi 12 forms Unspecified	Physical Indicators	Balance	Potential positive	Adverse event not avaliable		The Cochrane database of systematic reviews.	High	Systematic Review and Meta-analyses	RCT + Non RCT	Effectiveness	Not inform	England	2011	Howe TE, Rochester L, Neil F, Skelton DA, Ballinger C. Exercise for improving balance in older people. Cochrane Database Syst Rev. 2011 Nov 9;2011(11):CD004963. doi: 10.1002/14651858.CD004963.pub3.	https://pubmed.ncbi.nlm.nih.gov/22071817/
105	Are Mind-Body Exercise Beneficial for Treating Pain, Function, and Quality of Life in Middle-Aged and Old People With Chronic Pain? A Systematic Review and Meta-Analysis	n 1332	55 to 76 years	majority women	Older adults with chronic pain	Not inform	4 to 24 weeks	1 to 5 x per week	20 to 90 min per day	Yang, Sun and Chen style	Physical Indicators	Chronic Pain	Positive	No adverse event	None	Frontiers in aging neuroscience.	Low	Systematic Review and Meta-analyses	RCT	Effectiveness	United States, Australia, Germany, South Korea, China	Switzerland	2022	Wen YR, Shi J, Wang YF, Lin YY, Hu ZY, Lin YT, Wang XQ, Wang YL. Are Mind-Body Exercise Beneficial for Treating Pain, Function, and Quality of Life in Middle-Aged and Old People With Chronic Pain? A Systematic Review and Meta-Analysis. Front Aging Neurosci. 2022 Jun 21;14:921069. doi: 10.3389/fnagi.2022.921069.	https://pubmed.ncbi.nlm.nih.gov/35800981/
106	The Beneficial Effects of Mind-Body Exercises for People With Mild Cognitive Impairment: a Systematic Review With Meta-analysis	n 1298	60 to 77 years	majority women	Older adults with mild cognitive impairment	Not inform	12 to 52 weeks	1 to 6 x per week	30 to 90 min	Tai Chi Unspecified	Psychological and Behavioral Indicators	Memory	Potential positive	Adverse event not avaliable		Archives of physical medicine and rehabilitation.	High	Systematic Review and Meta-analyses	RCT + Non RCT	Effectiveness	China, United Kingdom, Thailand, Brazil, United States	United States	2019	Zou L, Loprinzi PD, Yeung AS, Zeng N, Huang T. The Beneficial Effects of Mind-Body Exercises for People With Mild Cognitive Impairment: a Systematic Review With Meta-analysis. Arch Phys Med Rehabil. 2019 Aug;100(8):1556-1573. doi: 10.1016/j.apmr.2019.03.009.		Lam et al., 2011 Siu et al., 2018 Liu et al., 2018 Cai et al., 2018 Xia et al., 2017 Eyre et al., 2017 Fogarty et al., 2016
											Psychological and Behavioral Indicators	Visuospatial ability	Potential positive
											Psychological and Behavioral Indicators	Global cognitive function	Potential positive
											Psychological and Behavioral Indicators	Attention	Potential positive
107	Efects of mind-body exercise on knee osteoarthritis: a systematic review and meta-analysis of randomized controlled trials.	n 1122	Not inform	majority women	Older adults with osteoarthritis	Not inform	8 to 24 weeks	2 to 5 x per week	60 min	Tai Chi Unspecified	Physical Indicators	Motor function	Potential positive	Adverse event not avaliable		BMC musculoskeletal disorders.	Moderate	Systematic Review and Meta-analyses	RCT	Effectiveness	China, United States, Canada, South Korea, Australia.	England	2024	Qiao H, Hao X, Wang G. Effects of mind-body exercise on knee osteoarthritis: a systematic review and meta-analysis of randomized controlled trials. BMC Musculoskelet Disord. 2024 Mar 22;25(1):229. doi: 10.1186/s12891-024-07278-4.	https://pubmed.ncbi.nlm.nih.gov/38515124/
											Psychological and Behavioral Indicators	Depression	Potential positive
											Well-being and Quality of Life	General mental health	Potential positive
											Physical Indicators	Joint pain	Potential positive
											Physical Indicators	Joint stiffness	Potential positive
											Physical Indicators	Physical function	Potential positive
108	Effects and parameters of community-based exercise on motor symptoms in Parkinson's disease: a meta-analysis.	n 809	Not inform	Unclear	Older adults with Parkinson's disease	Not inform	4 weeks to 12 months	2 to 3 x per week	50 to 90 min per day	Tai Chi Unspecified	Physical Indicators	Motor function	Positive	Adverse event not avaliable		BMC neurology.	Moderate	Meta-analyses	RCT + Non RCT	Effectiveness	Not inform	England	2022	Yang CL, Huang JP, Wang TT, Tan YC, Chen Y, Zhao ZQ, Qu CH, Qu Y. Effects and parameters of community-based exercise on motor symptoms in Parkinson's disease: a meta-analysis. BMC Neurol. 2022 Dec 29;22(1):505. doi: 10.1186/s12883-022-03027-z.	https://pubmed.ncbi.nlm.nih.gov/36581847/
109	Exploring the benefits of traditional Chinese exercises (Tai Chi and Qigong) on the anxiety and depression of older adults: A systematic review and meta-analysis	n 2501	60 to 81 years	Unclear	Older adults with anxiety and depression	Not inform	12 to 16 weeks	3 to 4 per week	40 to 60 min	Tai Chi Unspecified	Psychological and Behavioral Indicators	Anxiety	Positive	Adverse event not avaliable		Medicine (Baltimore)	High	Systematic Review and Meta-analyses	RCT	Effectiveness	United States, China, Turkey, Australia, Spain, Lithuania, Netherlands, Ireland, Vietnam	United States	2025	Dong Y, Pang D, Xiang J, Chao G, Kuang X. Exploring the benefits of traditional Chinese exercises (Tai Chi and Qigong) on the anxiety and depression of older adults: A systematic review and meta-analysis. Medicine (Baltimore). 2025 Mar 21;104(12):e41908. doi: 10.1097/MD.0000000000041908.	https://pubmed.ncbi.nlm.nih.gov/40128068/
											Psychological and Behavioral Indicators	Depression	Positive
110	Effects of tai chi based on information and communication technology for patients with mild cognitive impairment on cognitive and physical function: a systematic review and meta-analysis	n 1877	Not inform	majority women	Older adults with mild cognitive impairment	Not inform	7 weeks to 1 year	1 to 5 x per week	20 to 90 min	Tai Chi Unspecified	Physical Indicators	Physical Function	Positive	Adverse event not avaliable		Front Public Health	High	Systematic Review and Meta-Analyses	RCT	Effectiveness	Hong Kong, China, Taiwan, Thailand, United States, Brazil.	Switzerland	2025	Li Y, Wang Q, Ren Y, Mao X. Effects of tai chi based on information and communication technology for patients with mild cognitive impairment on cognitive and physical function: a systematic review and meta-analysis. Front Public Health. 2025 Jan 7;12:1495645. doi: 10.3389/fpubh.2024.1495645.	https://pubmed.ncbi.nlm.nih.gov/39839400/	Hsieh et al., 2018 Hwang et al., 2023 Jiayuan et al., 2022 Kasai et al., 2010 Lam et al., 2011 Lam et al., 2012 Li et al., 2014 Li et al., 2021 Li et al., 2022 Li et al., 2023 Liu et al., 2022 Siu and Lee. 2018 Sun et al., 2015 Sungkarat et al., 2017 Sungkarat et al., 2018 Yu et al., 2022
											Psychological and Behavioral Indicators	Global cognitive function	Positive
111	Effects of different types of Tai Chi intervention on motor function in older adults: a systematic review	n 3009	60 to 75 years and 75+	Women and Men	Mild cognitive inpairment, risk of falls, low back pain, Parkinson and sarcopenic.	Not inform	12 weeks	2 to 5 x per week	60 min	Yang style	Physical Indicators	Balance	Positive	Adverse event not avaliable		Aging Clinical and Experimental Research	Low	systematic review	RCT	Effectiveness	Not inform	Germany	2025	Fan X, Soh KG, Mun CY, Soh KL. Effects of different types of Tai Chi intervention on motor function in older adults: a systematic review. Aging Clin Exp Res. 2025 Jan 22;37(1):32. doi: 10.1007/s40520-024-02894-5.	https://pubmed.ncbi.nlm.nih.gov/39841325/
											Physical Indicators	Mobility	Positive
											Physical Indicators	Muscle Strength	Positive
112	Effects of Tai Chi Chuan on Older Adults Balance: A Systematic Review With Meta-Analysis	Not inform	68 to 87 years	Unclear	Faller, mild cognitive inpairment, Frail, Pre frail, Osteopenic	Community and long-term care	12 weeks	1 to 3 x per week	60 min	Yang style	Physical Indicators	Balance	Positive	Adverse event	fatigue, pain, and falls	Journal of Aging and Physical Activity	Low	Systematic Review and Meta-Analyses	RCT	Effectiveness	China, United States, Turkey, New Zealand, France, Taiwan, Saudi Arabia	United States	2025	Bertolini R, Vercelino R, Ferreira LF, Telles da Rosa LH. Effects of Tai Chi Chuan on Older Adults' Balance: A Systematic Review With Meta-Analysis. J Aging Phys Act. 2024 Sep 6;33(1):84-97. doi: 10.1123/japa.2023-0423.
113	Effect of traditional Chinese fitness exercises on bone mineral density of middle-aged and elderly people: A systematic review and network meta-analysis	n 1077	Not inform	majority women	Population description is unclear	Not inform	3 to 12 months	3 to 7 x per week	30 to 90 min	Tai Chi Unspecified	Physical Indicators	Bone Mineral Density	Positive	Adverse event not avaliable		Complementary Therapies in Clinical Practice	High	Systematic Review and Meta-Analyses	RCT	Effectiveness	Not inform	England	2025	Ren Z, He L, Li X, Yan L, Ren Z, Liu X. Effect of traditional Chinese fitness exercises on bone mineral density of middle-aged and elderly people-A systematic review and network meta-analysis. Complement Ther Clin Pract. 2025 May;59:101956. doi: 10.1016/j.ctcp.2025.101956.	https://pubmed.ncbi.nlm.nih.gov/39908682/
114	Effectiveness of Mind-Body Exercise in Older Adults With Sarcopenia and Frailty: A Systematic Review and Meta-Analysis	n 1838	60 to 95 years	majority women	Older adults Frail or Sarcopenic	Not inform	8 to 40 weeks	2 to 7 x per week	25 to 90 min	Yang style	Physical Indicators	Physical function	Positive	Adverse event not avaliable		Journal of Cachexia, Sarcopenia and Muscle	High	Systematic Review and Meta-Analyses	RCT	Effectiveness	United States, China, France, Australia, United Kingdom, Poland	Germany	2025	Wan R, Huang J, Wang K, Long D, Tao A, Huang J, Liu Z. Effectiveness of Mind-Body Exercise in Older Adults With Sarcopenia and Frailty: A Systematic Review and Meta-Analysis. J Cachexia Sarcopenia Muscle. 2025 Apr;16(2):e13806. doi: 10.1002/jcsm.13806. Erratum in: J Cachexia Sarcopenia Muscle. 2025 Aug;16(4):e13875. doi: 10.1002/jcsm.13875.	https://pubmed.ncbi.nlm.nih.gov/40254030/
											Physical Indicators	Muscle Strength	Positive
											Physical Indicators	Muscle mass	No effect
115	At least 150 min per week of Tai chi practice improves sleep quality in the older people: evidence from a meta-analysis	n 592	60 + years	Unclear	Older adults with sleep disorders	Not inform	8 to 24 weeks	2 to 5 x per week	more than 150 min per week	Tai Chi Unspecified	Well-being and Quality of Life	Sleep quality	Positive	Adverse event not avaliable		European Geriatric Medicine	High	Meta-analyses	RCT	Effectiveness	China, Iran, Vietnam, United States	Switzerland	2025	Lei L, Chang S, Cheng L. At least 150 min per week of Tai chi practice improves sleep quality in the older people: evidence from a meta-analysis. Eur Geriatr Med. 2025 Feb;16(1):293-303. doi: 10.1007/s41999-024-01125-4.
116	Effects of Tai Chi Chuan on cognitive function in adults 60 years or older with mild cognitive impairment: a systematic review and meta-analysis	n 1066	~74 years	majority women	Older adults with mild cognitive impairment	Community	12 weeks to 1 year	2 to 4 x per week	30 to 60 min	Tai Chi 24, 12, and 8 forms Unspecified	Psychological and Behavioral Indicators	Memory	Inconclusive	No adverse event	None	Frontiers in Physiology	High	Systematic Review and Meta-Analyses	RCT	Effectiveness	China, United States, Thailand	Switzerland	2025	Wang WT, Wang H. Effects of Tai Chi Chuan on cognitive function in adults 60 years or older with mild cognitive impairment: a systematic review and meta-analysis. Front Physiol. 2025 Apr 1;16:1556622. doi: 10.3389/fphys.2025.1556622.	https://pubmed.ncbi.nlm.nih.gov/40236822/	Li et al., 2023 Liao et al., 2021 Lam et al., 2011 Lam et al., 2014 Liu et al., 2022 Chen et al., 2023 Sungkarat et al., 2017 Sungkarat et al., 2018 Hwanget et al., 2023
											Psychological and Behavioral Indicators	Executive function	Positive
											Psychological and Behavioral Indicators	Global cognitive function	Positive
117	A meta-analysis of the influence of traditional Chinese exercises on cognitive function in the elderly	n 2489	Not inform	Women and Men	Healthy older adults or with mild cognitive impairment	Not inform	12 to 48 weeks	2 to 3 x per week	50 to 60 min	Tai Chi Unspecified	Psychological and Behavioral Indicators	Global cognitive function	Positive	No adverse event	None	FRONTIERS IN PSYCHOLOGY	High	Meta-analyses	RCT	Effectiveness	China, Thailand, United States	Switzerland	2025	Liu X, Sun D, Zhao W, Zhang X, Wu Y. A meta-analysis of the influence of traditional Chinese exercises on cognitive function in the elderly. Front Psychol. 2025 Apr 8;16:1516197. doi: 10.3389/fpsyg.2025.1516197.	https://pubmed.ncbi.nlm.nih.gov/40265005/	Cheng et al., 2014; Chen et al., 2023; Chi et al., 2017; Haiming, 2012; JianPing et al., 2016; Jinyan et al., 2018; Lam et al., 2014; Lin et al., 2023; Liu et al., 2022; Li F. et al., 2022; Mortimer et al., 2012; Na-na and Chao, 2019; Nguyen and Kruse, 2012; Qiu, 2016, 2017; Sungkarat et al., 2018; Sun et al., 2015; Su et al., 2021; Tao et al., 2015; Tao et al., 2018; Tao et al., 2019; Taylor-Pil…
118	Effects of Chinese traditional ethnic sports on sleep quality among the elderly: a systematic review and meta-analysis	n 989		Unclear	Healthy older adults or with sleep disorder	Not inform	12 to 25 weeks	1 to 3 x per week	45 to 60 min	Tai Chi Unspecified	Well-being and Quality of Life	Sleep quality	Potential positive	Adverse event not avaliable		PEERJ	High	Systematic Review and Meta-Analyses	RCT	Effectiveness	China, Germany, United States, Iran	United States	2025	Liu J, Ke XW, Lan Y, Yuan D, Zhang W, Sun J. Effects of Chinese traditional ethnic sports on sleep quality among the elderly: a systematic review and meta-analysis. PeerJ. 2025 Feb 21;13:e19019. doi: 10.7717/peerj.19019.	https://pubmed.ncbi.nlm.nih.gov/39995989/
		Total population 16.947.959
